# Supplementary material for: Integrated analysis of lncRNA and mRNA expression in rainbow trout families showing variation in muscle growth and fillet quality traits
Source: Sci Rep. 2018 Aug 14;8:12111. doi: 10.1038/s41598-018-30655-8 (PMC6092380; doi:10.1038/s41598-018-30655-8)
Supplement: Supplementary file 1 — Supplementary Dataset [file 41598_2018_30655_MOESM1_ESM.xlsx]

## Sheet: S1
		Integrated analysis of lncRNA and mRNA expression in rainbow trout families showing variation in muscle growth and fillet quality traits
		Ali Ali, Rafet Al-Tobasei, Brett Kenney, Timothy D. Leeds and Mohamed Salem
Table S1. The list of primers used for qPCR analyses
Target gene	Forward primer	Reverse primer	Trait	Amplicon size
GSONMT00035227001	5-ATTGAGAACCAGGCTGCTGT-3	5-GATTGATGTCCACTGGGAAT-3	WBW	80-100 bp
GSONMT00011545001	5-GGAATGGATCCTATGGCAGA-3	5-AGGAGGAGCTGTGAAAAGCA-3	Fat%	80-100 bp
GSONMT00027968001	5-GCCTCCTTCCTTCAAGATCC-3	5-TCTCTCTCCAATGCCTCCAC-3	Shear force	80-100 bp
GSONMT00071198001	5-TAGCTCCGGGGAATACACAG-3	5-GGATCCAAGTCCCTGACAGA-3	Shear force	80-100 bp
GSONMT00065682001	5-CCCCAAAGTCAAAGAGTGGA-3	5-TCTGTTGGCCTAATGCCTTT-3	Fat%	80-100 bp
GSONMT00070016001	5-GATCAACAGAGACCCCAAGC-3	5-AGACTGTGAGTCCCGTCAGG-3	Fat%	80-100 bp
GSONMT00038618001	5-GCAGAGATGGAGCTGAGGAT-3	5-GGGCAGCATGTGTAGTGTTG-3	Fat%	80-100 bp
GSONMT00032573001	5-TGATCACCACCAACCCCTAC-3	5-GGCAATGAACTCGTCCACAT-3	Muscle%	80-100 bp
GSONMT00065419001	5-AGTTCTTCCTGACCCTGCAA-3	5-ATTCGGGGATGAGTGTTCTG-3	Fat%	80-100 bp
GSONMT00027011001	5-CCAAGCTACTGGAACGGAGA-3	5-CTCAAAATGGTCTCGGCAGT-3	Fat%	80-100 bp
GSONMT00012525001	5-CTGGGGCCAGACATGGAGAC-3	5-GCGGAGTTAGCACCTTGGTT-3	Shear force	80-100 bp
TCONS_00012031	5-GGTGCCAGGCGATAAGAATA-3	5-TACCGACCAGCCATGTATGA-3	Fat%	80-100 bp
Omy200087556	5-CATCAGCCCTGGTCAAAGTT-3	5-CGGAACGTTTTCTCCTATGG-3	Fat%	80-100 bp
Omy100092090	5-GGGAAGCGTCGATCTCTAAC-3	5-CCACATTCAACGTCCAGCTA-3	Shear force	80-100 bp
Omy300030188	5-AACAGGAGCCAAGGTTAAGG-3	5-CACAAGTTCTCAGCGGTCTG-3	Muscle%	80-100 bp
Omy300041379	5-GTCTGGTCATCCCTTTTGGA-3	5-TCCCACACACCGGTAGAAAT-3	Muscle%	80-100 bp
Omy200216039	5-TAACCCACCGGACTCTTCAG-3	5-TCTTGGGGACCAGTATCTTCA-3	Fat%	80-100 bp
Omy400178299	5-AAAATGCTTGTCCCTTGGAA-3	5-GAGACACCACCCAAACACAA-3	90 samples	80-100 bp
Omy500041161	5-CGTTGGCTGAAATCCTGACT-3	5-CCCCATACGATGACCCTCTA-3	90 samples	80-100 bp
GSONMT00065900001	5-AGGATTTGCTCGAAGCTGAA-3	5-ATCCTTGGAGTGGGGAATCT-3	90 samples	80-100 bp
GSONMT00039165001	5-GGAAGTTTGCTCACCTGGTC-3	5-ATTCTCTCATGCGTCCTGCT-3	90 samples	80-100 bp
GSONMT00041090001	5-GAGCTGGTGAAGAGGAAACG-3	5-TCCCTCCTGGTCAATCTCTG-3	90 samples	80-100 bp
Omy500089619	5-CTAGCCCTGCCTCTGGTAAT-3	5-TTGGAAAGAGACACACGACTTC-3	90 samples	80-100 bp

## Sheet: S2
Table S2. Variations in mean, standard variation and phenotypic coefficient for families showing divergent phenotypes
Trait	Family #	Sample 1	Sample 2	Sample 3	Sample 4	Sample 5	Mean	SD	CV
Low WBW	1	754	118	380.9	640	694.5	517.48	264.824	0.511757
	2	594	633	369.8	632.7	406.7	527.24	128.531	0.243781
	3	753.8	276.5	494.5	412.6	381.2	463.72	179.978	0.388117
	4	476.7	208.8	813.8	N/A	N/A	499.767	303.159	0.606601
High WBW	1	1360.6	1289.2	1389.9	1249.7	934.8	1244.84	182.043	0.146238
	2	1239.8	1146.4	1028.6	1251.3	1018.1	1136.84	111.365	0.0979598
	3	1665.9	1126.1	1270.4	1152.1	1079.6	1258.82	238.208	0.189231
	4	1031.3	1073.7	1094.4	1269	1327.7	1159.22	130.687	0.112737
Low muscle%	1	42.4825	44.4333	45.0896	45.1091	47.1384	44.8506	1.66883	0.0372087
	2	43.475	43.7907	45.7641	45.9721	45.7621	44.9528	1.21311	0.0269862
	3	41.4912	43.5444	46.0518	46.3598	47.2247	44.9344	2.36186	0.0525624
	4	42.0591	44.9977	45.8768	N/A	N/A	44.3112	1.99929	0.0451193
High muscle%	1	48.3836	48.942	49.5937	49.7688	49.8748	49.3126	0.633165	0.0128398
	2	48.3554	49.832	50.4868	50.5584	50.7075	49.988	0.972311	0.0194509
	3	47.5063	49.5518	49.2204	49.1073	52.4677	49.5707	1.80223	0.0363568
	4	49.2566	49.0021	49.0856	49.6713	N/A	49.2539	0.297746	0.00604513
Low fat%	1	4.5535	5.6921	7.2346	7.2219	7.095	6.35942	1.19975	0.188656
	2	5.3163	5.9889	5.4518	6.2593	7.0188	6.00702	0.684294	0.113916
	3	5.6386	5.8914	7.0132	6.5627	6.5158	6.32434	0.553551	0.0875272
	4	4.9905	6.1736	8.5392	N/A	N/A	6.56777	1.80689	0.275114
High fat%	1	8.4297	9.5152	8.785	9.4986	10.5447	9.35464	0.812827	0.0868902
	2	7.9652	9.8942	9.5958	10.703	10.2073	9.6731	1.03897	0.107408
	3	9.5436	8.886	9.0627	9.9734	12.1725	9.92764	1.32496	0.133462
	4	8.6588	8.8948	9.5695	9.7705	N/A	9.2234	0.530991	0.05757
Low shear force	1	339.84	400.71	368.77	299.75	323.54	346.522	39.3439	0.113539
	2	415.19	351.46	312.89	430.81	180.75	338.22	100.139	0.296075
	3	240.64	244.08	275.15	459.88	363.01	316.552	94.1146	0.297312
	4	166.98	.	310.48	N/A	N/A	238.73	101.47	0.42504
High shear force	1	471.13	492.9	393.24	682.74	638.92	535.786	121.007	0.22585
	2	526.52	561.1	511.88	614.19	N/A	553.423	45.4648	0.0821521
	3	605.36	500.83	545.55	467.09	N/A	529.707	59.8029	0.112898
Low whiteness	1	38.85	44.36	41.45	41.17	41.31	41.428	1.95727	0.0472452
	2	39.79	39.59	40.47	41.63	42.99	40.894	1.41721	0.0346557
	3	40.55	40.87	42.5	42.99	41.88	41.758	1.04056	0.0249189
	4	43.05	39.28	42.03	39.06	N/A	40.855	1.99176	0.0487519
High whiteness	1	42.83	44.44	43.97	46.4	46.64	44.856	1.63013	0.0363414
	2	44.34	44.18	46.73	42.72	46.14	44.822	1.61559	0.0360445
	3	45.46	45.31	46.58	45.33	43.96	45.328	0.929607	0.0205085
	4	50.12	41.03	44.81	43.33	45.71	45	3.36543	0.0747873
	5	45.57	40.1	45.86	41.36	N/A	43.2225	2.92609	0.0676984

## Sheet: S3
Table S3. Quality and mapping statistics of sequencing reads
	Raw reads	Trimmed reads	Mapped reads	Unique mapped reads
F1	11463752	11072326	9598340	8359665
F2	11501736	11111392	9792945	8485417
F3	10265281	9885924	8753482	7661743
F4	12061693	11630088	10249808	8927833
F5	10771278	10406390	9069517	7905686
F6	11186848	10752131	9542654	8221035
F7	10550389	10154005	9004224	7803555
F8	11583491	11185994	9810265	8488121
F9	11501241	11050540	9769383	8352365
F10	10904096	10497696	9119865	7994655
F11	10639704	10237197	9023906	7882743
F12	11062200	10633054	9334973	8165824
F13	14170919	13695400	11980050	10413623
F14	11433311	11041530	9664721	8355389
F15	12912221	12421871	11032928	9432616
F16	12534185	12109622	10668895	9188361
F17	13039308	12549276	11052150	9569354
F18	10832313	10417604	9234856	8134466
F19	12710308	12284239	10815942	9354612
F20	13734875	13272610	11589030	10217936
F21	13224624	12732116	10604171	9179738
F22	11550847	11162389	9747101	8441320
Total	259634620	250303394	219459206	190536057

## Sheet: S4
Table S4. List of DE lncRNAs (FDR < 0.05 and fold change [high/low] ≥ 2 or ≤ -2) identified in the five studied traits
ID	Newly discovered	WBW- Fold change	WBW- FDR	Muscle%- Fold change	Muscle%- FDR	Fat%- Fold change	Fat%- FDR	Shear force- Fold change	Shear force- FDR	Whiteness- Fold change	Whiteness- FDR
Omy500011004		-10.55	2.9e-07	-3.25	0.00641903	-3.25	0.00683247	4.98	0.031	-16.15	4.3e-10
Omy200196852	Novel	-3.05	0.00839314	NA	NA	-2.54	0.0436265	NA	NA	-14	1.1e-06
Omy400114636	Novel	-3.46	0.0306856	NA	NA	NA	NA	NA	NA	-12.6	2.9e-07
Omy500083269	Novel	NA	NA	NA	NA	NA	NA	NA	NA	-11.41	0.0022
Omy200119681	Novel	NA	NA	NA	NA	NA	NA	NA	NA	-10.98	0.00011
Omy400035780	Novel	NA	NA	2.56	1.54465e-07	2.45	9.59845e-07	NA	NA	-10.65	9e-18
Omy100102636	Novel	NA	NA	NA	NA	NA	NA	NA	NA	-10.43	0.036
Omy200121840	Novel	-4.95	0.00119551	-4.96	0.00132092	-4.95	0.00139348	NA	NA	-10.4	0.0013
Omy500080978	Novel	-10.59	0.00026	NA	NA	NA	NA	NA	NA	-10.1	0.0013
Omy400171190	Novel	NA	NA	NA	NA	NA	NA	NA	NA	-9.99	0.036
Omy500050974	Novel	NA	NA	NA	NA	-6.22	0.0044	NA	NA	-9.98	5.2e-06
Omy400177363	Novel	NA	NA	NA	NA	NA	NA	NA	NA	-9.9	0.0012
Omy100077620	Novel	NA	NA	NA	NA	NA	NA	NA	NA	-9.82	0.0022
Omy200178795	Novel	NA	NA	NA	NA	NA	NA	NA	NA	-9.73	0.037
Omy400055089	Novel	NA	NA	NA	NA	NA	NA	10.53	7.6e-05	-9.42	0.00012
Omy500045626	Novel	NA	NA	NA	NA	NA	NA	NA	NA	-9.15	0.00012
Omy400064290		NA	NA	NA	NA	NA	NA	NA	NA	-8.99	0.022
Omy100149751	Novel	NA	NA	NA	NA	NA	NA	NA	NA	-8.97	0.0072
Omy500082224	Novel	5.61	0.000655943	5.6	6.298e-05	NA	NA	NA	NA	-8.93	3.5e-05
Omy400017337	Novel	NA	NA	NA	NA	NA	NA	NA	NA	-8.92	0.037
Omy200093976	Novel	NA	NA	NA	NA	NA	NA	NA	NA	-8.88	0.022
Omy400118872	Novel	NA	NA	NA	NA	NA	NA	6.56	0.034	-8.88	0.0023
Omy400004206	Novel	NA	NA	NA	NA	NA	NA	NA	NA	-8.88	0.022
Omy400024050		NA	NA	NA	NA	-5.59	0.007	NA	NA	-8.76	1.9e-05
Omy400075327		NA	NA	NA	NA	NA	NA	NA	NA	-8.69	2.9e-10
Omy200137837	Novel	NA	NA	NA	NA	NA	NA	2.1	0.000869521	-8.36	0.013
Omy400133961	Novel	NA	NA	NA	NA	-2.18	0.00443975	NA	NA	-8.32	0.022
Omy400030762	Novel	NA	NA	NA	NA	NA	NA	NA	NA	-8.31	0.013
Omy500043770	Novel	-2.02	0.00213499	NA	NA	NA	NA	8.85	3e-06	-8.05	2e-05
Omy200207930	Novel	-3.19	0.000169063	NA	NA	-2.91	0.000681977	4.2	0.00015	-8.03	5.8e-15
Omy300055055	Novel	NA	NA	NA	NA	NA	NA	NA	NA	-7.99	0.0072
Omy400064023	Novel	NA	NA	NA	NA	-6.68	0.00011	NA	NA	-7.96	1.2e-11
Omy300015050	Novel	NA	NA	NA	NA	-3.37	0.0476952	NA	NA	-7.92	3.7e-05
Omy500000675	Novel	NA	NA	NA	NA	NA	NA	NA	NA	-7.87	0.035
Omy100145905	Novel	NA	NA	NA	NA	NA	NA	NA	NA	-7.7	0.037
Omy400104029	Novel	NA	NA	NA	NA	NA	NA	NA	NA	-7.69	0.037
Omy300043197	Novel	NA	NA	2.06	0.00132092	3.14	0.00139348	NA	NA	-7.67	0.00022
Omy500036252	Novel	NA	NA	NA	NA	NA	NA	NA	NA	-7.62	0.0013
Omy400044376		-12.73	4.2e-59	-13.77	8.7e-61	-14.29	1.3e-61	NA	NA	-7.56	2.2e-24
Omy100192286	Novel	NA	NA	NA	NA	NA	NA	NA	NA	-7.56	0.0041
Omy500013600	Novel	NA	NA	NA	NA	NA	NA	NA	NA	-7.49	0.022
Omy500013875	Novel	NA	NA	NA	NA	NA	NA	NA	NA	-7.47	0.021
Omy100101709	Novel	NA	NA	NA	NA	NA	NA	2.1	0.00905573	-7.36	0.021
Omy200231214	Novel	NA	NA	NA	NA	NA	NA	NA	NA	-7.36	9.6e-07
Omy400016841	Novel	NA	NA	NA	NA	NA	NA	NA	NA	-7.32	0.0072
Omy200061744	Novel	-7.26	0.0009	-7.26	0.00099	-7.26	0.0011	NA	NA	-7.24	0.0023
Omy400089362	Novel	NA	NA	NA	NA	NA	NA	6.07	0.0443646	-7.21	0.035
Omy500027458	Novel	NA	NA	NA	NA	NA	NA	7.06	0.00026	-7.17	6.7e-05
Omy500053034	Novel	NA	NA	NA	NA	NA	NA	2.77	0.00516398	-7.13	0.00012
Omy300034035	Novel	NA	NA	NA	NA	NA	NA	NA	NA	-7.07	7.8e-08
Omy500031568		NA	NA	NA	NA	NA	NA	2.01	0.0475484	-7.04	0.012
Omy500019784		NA	NA	NA	NA	NA	NA	9.01	1.83882e-06	-7.03	1.17123e-05
Omy400042893	Novel	NA	NA	NA	NA	NA	NA	5.49	0.00285616	-6.98	0.00074
Omy500001474	Novel	-6.92	0.0053	NA	NA	NA	NA	NA	NA	-6.94	0.00012
Omy400061595	Novel	NA	NA	NA	NA	NA	NA	NA	NA	-6.93	0.013
Omy400001171	Novel	-4.2	3.6e-07	-4.34	1.6e-07	-5.06	2.7e-08	NA	NA	-6.85	3.2e-15
Omy500027794	Novel	NA	NA	NA	NA	NA	NA	NA	NA	-6.78	1.2e-05
Omy500043348		NA	NA	NA	NA	NA	NA	NA	NA	-6.63	0.0023
Omy400063371	Novel	NA	NA	NA	NA	NA	NA	3.78	1.7e-05	-6.62	3.2e-09
Omy200094815	Novel	NA	NA	NA	NA	NA	NA	NA	NA	-6.58	0.035
Omy200136096	Novel	NA	NA	NA	NA	NA	NA	NA	NA	-6.58	0.035
Omy400078600	Novel	NA	NA	NA	NA	NA	NA	9.67	0.00027	-6.56	0.021
Omy500050374	Novel	NA	NA	NA	NA	NA	NA	NA	NA	-6.48	0.0068
Omy400037611	Novel	-2.86	0.00262697	NA	NA	NA	NA	NA	NA	-6.47	7.6e-11
Omy500059916	Novel	-5.91	0.00065	-5.91	0.00071	-2.1	1.25955e-07	NA	NA	-6.46	0.00091341
Omy500043988	Novel	NA	NA	NA	NA	NA	NA	NA	NA	-6.44	0.019
Omy400178126	Novel	NA	NA	NA	NA	NA	NA	NA	NA	-6.42	0.021
Omy500007162	Novel	2.3	0.0368516	2.01	0.00745997	NA	NA	NA	NA	-6.39	0.021
Omy400055567	Novel	-5.59	9.8e-10	-3.4	4.00706e-06	-8.69	1.9e-12	NA	NA	-6.38	2.8e-06
Omy500039442	Novel	NA	NA	NA	NA	NA	NA	NA	NA	-6.38	0.021
Omy500043754		NA	NA	NA	NA	NA	NA	NA	NA	-6.35	0.021
Omy500086644	Novel	NA	NA	NA	NA	NA	NA	NA	NA	-6.34	0.035
Omy400112473		NA	NA	NA	NA	NA	NA	6.53	0.0031	-6.33	0.012
Omy500039359		NA	NA	-4.07	0.000213719	NA	NA	NA	NA	-6.32	0.0061
Omy200092021	Novel	NA	NA	NA	NA	NA	NA	NA	NA	-6.31	2.2e-11
Omy300015596	Novel	NA	NA	NA	NA	NA	NA	NA	NA	-6.16	0.031
Omy400034489	Novel	NA	NA	NA	NA	NA	NA	NA	NA	-6.15	0.012
Omy500013192	Novel	NA	NA	NA	NA	NA	NA	NA	NA	-6.05	0.0021
Omy500019561	Novel	NA	NA	NA	NA	NA	NA	2.12	0.000466757	-6.04	0.021
Omy400021012		NA	NA	NA	NA	NA	NA	2.47	2.66577e-07	-6.04	0.004
Omy500044652		NA	NA	NA	NA	NA	NA	7.9	0.0245856	-5.97	0.00019
Omy100125005	Novel	NA	NA	NA	NA	NA	NA	NA	NA	-5.96	0.012
Omy400091553	Novel	NA	NA	NA	NA	NA	NA	NA	NA	-5.94	0.00057
Omy500044879	Novel	NA	NA	NA	NA	-2.1	0.0139345	NA	NA	-5.91	0.035
Omy500018498	Novel	3.75	0.0097	6.13	1e-06	4.65	0.00059	2.92	0.0386164	-5.89	9.6e-05
Omy500038799	Novel	NA	NA	NA	NA	NA	NA	NA	NA	-5.86	0.035
Omy500035671		NA	NA	NA	NA	NA	NA	NA	NA	-5.83	0.019
Omy500015457	Novel	NA	NA	NA	NA	NA	NA	NA	NA	-5.81	0.01
Omy100094819	Novel	NA	NA	NA	NA	NA	NA	NA	NA	-5.79	0.0068
Omy100111823	Novel	NA	NA	NA	NA	NA	NA	NA	NA	-5.74	0.01
Omy200110256	Novel	-2	1.29795e-06	-2	1.43017e-06	-2.1	1.60256e-06	NA	NA	-5.69	0.031
Omy400072768	Novel	NA	NA	NA	NA	NA	NA	9.39	0.00052	-5.68	2.7e-09
Omy500009154		NA	NA	NA	NA	NA	NA	NA	NA	-5.66	3.1e-05
Omy400022631		NA	NA	NA	NA	NA	NA	2.72	0.0154739	-5.63	0.0032
Omy500077536		NA	NA	NA	NA	NA	NA	10.42	0.037	-5.58	0.016
Omy400032517	Novel	NA	NA	NA	NA	NA	NA	5.35	0.029	-5.57	0.019
Omy100084524	Novel	NA	NA	NA	NA	NA	NA	NA	NA	-5.56	0.0032
Omy500045543	Novel	-4.56	0.00078	-6.75	4.3e-05	-6.55	4.7e-05	NA	NA	-5.56	2.5e-06
Omy400046763	Novel	NA	NA	NA	NA	NA	NA	NA	NA	-5.47	0.0011
Omy500038264	Novel	NA	NA	NA	NA	-5.67	0.017	NA	NA	-5.38	0.0016
Omy200181676	Novel	NA	NA	NA	NA	NA	NA	NA	NA	-5.37	0.019
Omy400006505	Novel	NA	NA	NA	NA	NA	NA	6.02	0.00063	-5.36	2.7e-05
Omy200122677	Novel	NA	NA	NA	NA	NA	NA	7.74	0.0112642	-5.36	0.031
Omy500088017		3.76	0.0368516	6.39	0.00011707	NA	NA	4.5	0.0463531	-5.33	0.016
Omy500017687		NA	NA	NA	NA	NA	NA	NA	NA	-5.32	0.01
Omy400011256	Novel	NA	NA	NA	NA	NA	NA	NA	NA	-5.29	0.0061
Omy400034460	Novel	-2.53	0.011265	NA	NA	NA	NA	NA	NA	-5.28	5.5e-07
Omy400093830	Novel	NA	NA	NA	NA	NA	NA	4.71	0.0026	-5.27	6.8e-06
Omy500041339	Novel	NA	NA	NA	NA	NA	NA	8.49	1.00939e-08	-5.25	0.019
Omy100092090	Novel	-2.08	0.0229716	NA	NA	NA	NA	21.1	2e-50	-5.2	5.2e-10
Omy200135353	Novel	NA	NA	NA	NA	NA	NA	NA	NA	-5.17	0.00029
Omy500006148	Novel	-2.93	5.43795e-43	-2.04	2.71443e-22	-2.38	1.24115e-30	2.53	1.64243e-25	-5.16	2.7e-106
Omy300044636	Novel	NA	NA	2.68	1.08742e-07	2.46	5.30952e-06	4.11	4.9e-12	-5.05	4.8e-18
Omy400043675	Novel	NA	NA	NA	NA	NA	NA	NA	NA	-4.99	5.8e-09
Omy500053935	Novel	NA	NA	NA	NA	NA	NA	NA	NA	-4.91	0.0007
Omy400084384		-4.08	0.01	NA	NA	NA	NA	NA	NA	-4.88	0.0016
Omy500078288	Novel	-2.03	0.00385281	-2.03	0.00418973	-2.1	0.00443975	8.96	1.1e-05	-4.88	0.043
Omy400181697	Novel	NA	NA	NA	NA	NA	NA	3.86	0.014	-4.86	0.0007
Omy400022059		NA	NA	NA	NA	NA	NA	NA	NA	-4.81	6.4e-12
Omy500012395	Novel	NA	NA	NA	NA	NA	NA	NA	NA	-4.79	0.00082
Omy400047891	Novel	NA	NA	2.09	3.60161e-14	NA	NA	2.12	1.45402e-12	-4.64	2.8e-63
Omy200069422	Novel	NA	NA	NA	NA	NA	NA	NA	NA	-4.6	0.022
Omy500022334	Novel	NA	NA	NA	NA	NA	NA	5.04	0.009	-4.54	0.00058
Omy400016070	Novel	NA	NA	NA	NA	-3.06	0.0213418	5.69	8.3e-11	-4.5	2.1e-15
Omy400076477		-22.77	9.5e-11	-11.59	5.6e-09	-23.59	1.2e-10	NA	NA	-4.49	0.003
Omy500013440	Novel	NA	NA	NA	NA	-2.1	4.57814e-07	-5.95	0.00812613	-4.42	0.00094
Omy300085265	Novel	NA	NA	NA	NA	NA	NA	NA	NA	-4.41	0.035
Omy400052672		NA	NA	NA	NA	NA	NA	NA	NA	-4.4	0.0011
Omy300042883	Novel	NA	NA	NA	NA	NA	NA	NA	NA	-4.4	0.043
Omy500045517	Novel	NA	NA	NA	NA	NA	NA	NA	NA	-4.39	0.006
Omy400092369	Novel	-5.16	1.6e-12	-2.14	0.000617627	-2.13	0.000660677	NA	NA	-4.36	2.2e-13
Omy100058744	Novel	NA	NA	NA	NA	NA	NA	NA	NA	-4.35	0.018
Omy500039259		NA	NA	NA	NA	-8.78	0.013	NA	NA	-4.31	0.022
Omy100161486	Novel	NA	NA	NA	NA	NA	NA	NA	NA	-4.3	0.003
Omy400058279	Novel	NA	NA	NA	NA	NA	NA	NA	NA	-4.3	0.012
Omy300034642	Novel	NA	NA	NA	NA	NA	NA	NA	NA	-4.28	0.0072
Omy500016515	Novel	NA	NA	NA	NA	NA	NA	NA	NA	-4.23	0.003
Omy200142592	Novel	NA	NA	NA	NA	NA	NA	NA	NA	-4.21	0.0015
Omy500019175	Novel	NA	NA	NA	NA	NA	NA	NA	NA	-4.2	0.00038
Omy100106732	Novel	NA	NA	NA	NA	NA	NA	8.36	0.011	-4.12	0.0077
Omy200169614	Novel	NA	NA	NA	NA	NA	NA	NA	NA	-4.1	1.1e-24
Omy100099024	Novel	NA	NA	NA	NA	NA	NA	NA	NA	-4.08	0.00077
Omy300047899	Novel	NA	NA	NA	NA	NA	NA	2.98	0.000292677	-4.07	7.3e-19
Omy400001995		NA	NA	3.32	0.0426536	NA	NA	NA	NA	-4.06	0.0025
Omy500065883	Novel	NA	NA	NA	NA	NA	NA	NA	NA	-4.03	2.4e-06
Omy200072116	Novel	NA	NA	NA	NA	NA	NA	NA	NA	-4.02	9.1e-05
Omy400010328	Novel	NA	NA	NA	NA	NA	NA	NA	NA	-3.98	0.035
Omy200042659	Novel	NA	NA	NA	NA	NA	NA	NA	NA	-3.94	0.00707687
Omy400169525		NA	NA	NA	NA	NA	NA	2.37	1.83084e-05	-3.87	7.5e-12
Omy400029900	Novel	NA	NA	NA	NA	NA	NA	NA	NA	-3.87	0.0039
Omy400012276	Novel	-2.2	0.0300289	NA	NA	NA	NA	NA	NA	-3.83	9.3e-05
Omy400043787	Novel	-3.83	9e-15	NA	NA	-2.04	2.25743e-05	2.39	1.83084e-05	-3.83	1.8e-17
Omy500035360	Novel	NA	NA	NA	NA	NA	NA	NA	NA	-3.82	0.023
Omy500045549	Novel	NA	NA	NA	NA	NA	NA	NA	NA	-3.82	0.0096
Omy100077686	Novel	NA	NA	NA	NA	NA	NA	NA	NA	-3.81	0.035
Omy400083147		NA	NA	NA	NA	NA	NA	NA	NA	-3.8	0.0062
Omy500023500	Novel	NA	NA	-2.1	0.00237293	NA	NA	-2.06	0.0283972	-3.8	0.023
Omy100124352	Novel	NA	NA	NA	NA	NA	NA	NA	NA	-3.77	4.5e-05
Omy400084217		NA	NA	NA	NA	NA	NA	NA	NA	-3.77	9.3e-05
Omy400011275	Novel	NA	NA	NA	NA	NA	NA	NA	NA	-3.74	0.015
Omy300041379	Novel	2.95	0.0165852	8.9	0.0095	NA	NA	NA	NA	-3.71	0.0063376
Omy100102829	Novel	NA	NA	NA	NA	-3.91	0.039	NA	NA	-3.64	0.011696
Omy200081706	Novel	NA	NA	NA	NA	NA	NA	4.12	0.03	-3.61	0.0147115
Omy100161715	Novel	NA	NA	5.11	0.011	NA	NA	3.99	0.0052	-3.53	0.0176286
Omy500084056	Novel	NA	NA	NA	NA	NA	NA	2.44	0.000147883	-3.5	2.02105e-10
Omy400178299	Novel	3.69	0.00167181	3.78	0.0012	NA	NA	NA	NA	-3.44	0.000139394
Omy200234007	Novel	NA	NA	NA	NA	NA	NA	4.86	0.009	-3.44	0.0332387
Omy400071898		NA	NA	NA	NA	NA	NA	2.01	7.35039e-10	-3.41	1.81066e-39
Omy300060457	Novel	NA	NA	NA	NA	NA	NA	3.97	0.014	-3.32	0.000742663
Omy400045264	Novel	NA	NA	NA	NA	-9.3	2.8e-06	NA	NA	-3.31	0.000742663
Omy400051395		NA	NA	3.02	0.0230216	NA	NA	4.13	0.049	-3.22	0.00662052
Omy400041043		-2.35	1.6e-08	NA	NA	-2.57	5.2e-10	NA	NA	-3.22	2.7e-15
Omy200076565	Novel	NA	NA	NA	NA	-2.08	3.8047e-08	NA	NA	-3.2	2.27705e-23
Omy500004565	Novel	-4.54	1.4e-08	-4.69	6e-09	-3.49	1.32071e-06	-4.65	0.000177799	-3.16	0.00342991
Omy400098338	Novel	-4.32	0.01	NA	NA	NA	NA	NA	NA	-3.15	0.0208414
Omy500006757		NA	NA	NA	NA	NA	NA	NA	NA	-3.13	0.0256502
Omy400029755	Novel	-2.86	0.0405502	NA	NA	-8.95	5.1e-05	NA	NA	-3.04	0.0450461
Omy300070628	Novel	-5.65	0.0011	-3.13	0.0276538	NA	NA	NA	NA	-3.04	0.00766265
Omy100115680	Novel	NA	NA	NA	NA	-2.91	0.035914	NA	NA	-3.03	0.002354
Omy400047071	Novel	NA	NA	NA	NA	-4.66	0.005	NA	NA	-2.94	0.0347417
Omy100120079	Novel	-4.3	0.0044	NA	NA	NA	NA	NA	NA	-2.9	0.0304682
Omy100122917	Novel	-2.09	5.78443e-05	-6.13	0.025	-6.13	0.026	NA	NA	-2.9	0.0256502
Omy500012629	Novel	-3.29	4.85001e-05	-2.63	0.0010665	-4.49	4.7e-07	NA	NA	-2.88	0.0237197
Omy100083321	Novel	-2.11	0.00034	NA	NA	NA	NA	NA	NA	-2.86	1e-10
Omy100005531	Novel	NA	NA	NA	NA	NA	NA	NA	NA	-2.84	0.0392431
Omy500025284	Novel	6.24	0.0026	8.07	3.6e-05	6.13	0.003	5.53	0.00553488	-2.83	0.0392431
Omy500067987	Novel	7.58	0.0002	9.69	1.7e-06	NA	NA	NA	NA	-2.83	0.003502
Omy500055286	Novel	NA	NA	NA	NA	NA	NA	NA	NA	-2.83	0.00311585
Omy500025435		NA	NA	NA	NA	NA	NA	NA	NA	-2.8	0.00158482
Omy100067314	Novel	-12.97	0.00087	NA	NA	NA	NA	NA	NA	-2.72	0.0485243
Omy200062492	Novel	NA	NA	NA	NA	NA	NA	NA	NA	-2.69	1.11755e-18
Omy500012782		NA	NA	NA	NA	-2.2	0.0336538	NA	NA	-2.65	0.0174798
Omy500041293	Novel	NA	NA	NA	NA	NA	NA	NA	NA	-2.65	0.00810004
Omy500062013	Novel	NA	NA	NA	NA	-6.09	0.0027	NA	NA	-2.62	0.0104909
Omy500063594		NA	NA	NA	NA	NA	NA	10.11	5.7e-06	-2.55	0.0147115
Omy100179764	Novel	10.9	9.2e-08	11.9	1e-08	NA	NA	4.02	0.019	-2.52	0.019166
Omy500012848	Novel	NA	NA	7.21	0.0022	9.22	0.00011	NA	NA	-2.47	0.0208913
Omy500012549		-4.75	1.4e-05	-2.42	0.0222488	-4.92	1.7e-05	NA	NA	-2.47	0.00807368
Omy500015371	Novel	NA	NA	NA	NA	NA	NA	5.53	1.9e-05	-2.45	0.0446213
Omy400059535	Novel	-4.91	0.00021	-3.27	0.00488574	-5	0.00025	4.76	1e-05	-2.45	0.0264265
Omy200192637	Novel	2.26	0.015	2.37	0.007	NA	NA	NA	NA	-2.43	0.0031
Omy400047678		6.94	3.7e-06	6.6	1.1e-05	NA	NA	NA	NA	-2.4	0.0145736
Omy400008525		NA	NA	NA	NA	NA	NA	NA	NA	-2.36	1.63435e-263
Omy100129906	Novel	NA	NA	NA	NA	NA	NA	NA	NA	-2.35	4.4e-12
Omy400032482	Novel	NA	NA	NA	NA	NA	NA	NA	NA	-2.33	0.00172792
Omy400064770	Novel	NA	NA	NA	NA	NA	NA	NA	NA	-2.32	0.0256502
Omy400018476	Novel	NA	NA	NA	NA	NA	NA	NA	NA	-2.32	3.45558e-18
Omy400016750		NA	NA	NA	NA	NA	NA	NA	NA	-2.31	5.1e-15
Omy400037075	Novel	-4.02	1.4e-07	-3.5	1.62006e-06	-4.04	1.8e-07	NA	NA	-2.3	0.0213997
Omy200033629	Novel	NA	NA	NA	NA	NA	NA	NA	NA	-2.29	9.5013e-09
Omy500017150		NA	NA	NA	NA	NA	NA	10.19	5.5e-06	-2.27	0.0187102
Omy100094758	Novel	NA	NA	NA	NA	NA	NA	NA	NA	-2.26	6.01718e-12
Omy500002876	Novel	4.98	5.5e-07	4.57	6.4e-06	3.22	0.0107434	3.17	0.00792499	-2.25	0.0371777
Omy400004579		-4.45	1.3e-18	-3.02	3.86745e-12	-4.15	3.1e-17	NA	NA	-2.24	2.80419e-05
Omy500020029	Novel	-2.58	0.00117749	NA	NA	-3.28	3.89711e-05	-3.79	9.8e-08	-2.23	1.38315e-05
Omy500010506	Novel	-5.5	0.000107714	-6.2	0.015	-6.2	0.015	NA	NA	-2.19	0.0256502
Omy400033694	Novel	NA	NA	2.19	0.0247849	NA	NA	4.48	4e-05	-2.14	0.0208414
Omy100136936	Novel	NA	NA	NA	NA	NA	NA	NA	NA	-2.12	0.0256502
Omy200133672	Novel	NA	NA	NA	NA	NA	NA	NA	NA	-2.11	0.00044
Omy500036254	Novel	NA	NA	NA	NA	NA	NA	4.01	7.7e-11	-2.1	2.40206e-05
Omy500072440	Novel	-2.55	0.00526961	NA	NA	NA	NA	3.83	4.1e-11	-2.08	0.00439142
Omy500020448	Novel	NA	NA	NA	NA	NA	NA	NA	NA	-2.06	8.07378e-61
Omy400046935		NA	NA	NA	NA	NA	NA	NA	NA	-2.01	4.9646e-12
Omy400027216		NA	NA	NA	NA	NA	NA	NA	NA	-2	5.2e-20
Omy500005287	Novel	-2.11	0.0068491	NA	NA	NA	NA	NA	NA	-2	0.0485243
Omy500062543	Novel	NA	NA	NA	NA	NA	NA	NA	NA	-2	0.0256502
Omy300022025	Novel	4.04	0.021	NA	NA	4.04	0.024	NA	NA	2	0.015
Omy500007283	Novel	NA	NA	NA	NA	NA	NA	NA	NA	2	0.015
Omy400076004	Novel	NA	NA	NA	NA	NA	NA	NA	NA	2	0.0236577
Omy500004078	Novel	NA	NA	NA	NA	NA	NA	NA	NA	2	2.60471e-09
Omy400006709		2.06	0.0361368	NA	NA	NA	NA	NA	NA	2	0.0137156
Omy400040794	Novel	2.6	1.2e-80	2.11	7.6e-44	2.48	2.9e-71	NA	NA	2.01	2.1e-53
Omy500060047	Novel	NA	NA	-3.97	0.0013	NA	NA	-4.33	3.24986e-06	2.02	0.0148521
Omy300072700	Novel	2.68	0.001328	2.11	7.06813e-129	2.27	0.010712	NA	NA	2.03	3.70283e-159
Omy500036177	Novel	4.74	0.0005	5.21	8.8e-05	3.76	0.016	NA	NA	2.05	0.0453049
Omy200071439	Novel	NA	NA	NA	NA	NA	NA	NA	NA	2.05	6.18638e-05
Omy500081402	Novel	3.53	0.0180585	3.93	0.0042	5.04	4.2e-05	NA	NA	2.09	0.0326666
Omy500023269	Novel	NA	NA	NA	NA	NA	NA	-7.31	7.2e-11	2.09	0.0113318
Omy500039423	Novel	NA	NA	NA	NA	NA	NA	NA	NA	2.1	0.000153856
Omy500041161	Novel	3.44	6.9e-96	2.6	3.9e-49	3.37	2.4e-91	NA	NA	2.16	1.3e-50
Omy500083903	Novel	6.95	1.4e-05	5.78	0.00049	5.88	0.00033	NA	NA	2.21	0.0453303
Omy500040736		3.76	7.7e-07	2.7	0.00395169	3.51	7.87803e-06	NA	NA	2.23	0.0251757
Omy400089139		NA	NA	NA	NA	NA	NA	NA	NA	2.25	0.00359407
Omy500044967	Novel	NA	NA	NA	NA	NA	NA	NA	NA	2.26	7.69306e-06
Omy400001433		-2.23	2.5e-201	NA	NA	NA	NA	NA	NA	2.26	1.1e-206
Omy200231682	Novel	3.47	9.1e-09	3.23	2.8e-07	3.02	3.3e-06	NA	NA	2.26	0.00048
Omy500084273	Novel	-4.04	3.4e-09	-5.3	1e-11	-2.97	3.44884e-06	NA	NA	2.28	0.00500558
Omy400025680		2.64	0.0068491	2.62	0.00745997	2.41	0.0348021	NA	NA	2.28	0.00661392
Omy400163226	Novel	7.85	3.4e-07	6.62	2.6e-05	8.81	1.6e-08	NA	NA	2.31	0.0200996
Omy100132290	Novel	-2.04	1.8e-11	-2.45	4.1e-17	NA	NA	NA	NA	2.35	8.3e-10
Omy200135402	Novel	3.01	0.0167578	2.94	0.0249759	3.76	0.00049	NA	NA	2.41	0.023622
Omy500086684	Novel	-5.16	1.5e-23	-3.68	2.45141e-17	-5.85	6.5e-26	NA	NA	2.48	4.04755e-05
Omy400074605	Novel	NA	NA	NA	NA	NA	NA	-4.29	1.4e-109	2.49	9.69263e-72
Omy400101152	Novel	6.41	6.4e-07	6.31	7.2e-07	6.37	8.2e-07	NA	NA	2.55	0.00620302
Omy400078560	Novel	NA	NA	NA	NA	NA	NA	-3.97	1.5e-05	2.56	0.00113372
Omy400084825		NA	NA	NA	NA	NA	NA	-2.37	0.00197104	2.59	2.74238e-08
Omy400068198	Novel	3.8	0.014	NA	NA	3.59	0.0343797	NA	NA	2.6	0.0432304
Omy100103949	Novel	NA	NA	NA	NA	NA	NA	-6.28	1e-06	2.68	0.00843092
Omy400040282	Novel	4.75	2e-53	4.54	3.9e-49	2.49	2.07611e-12	-3.68	1.55174e-58	2.68	2.03125e-43
Omy500053036	Novel	NA	NA	NA	NA	NA	NA	-4.27	0.014	2.68	0.011033
Omy500043843	Novel	NA	NA	NA	NA	3.74	0.022	NA	NA	2.71	0.0436327
Omy400035818	Novel	NA	NA	NA	NA	NA	NA	-4.96	9.2e-10	2.71	8.98735e-10
Omy200116832	Novel	8.06	5.2e-08	6.89	4e-06	7.52	3.4e-07	NA	NA	2.73	0.00205338
Omy400058456	Novel	NA	NA	NA	NA	NA	NA	NA	NA	2.74	1e-19
Omy400066155		NA	NA	-2.45	0.00213082	NA	NA	-5	5e-09	2.75	0.000194015
Omy400022463		4.27	3.6e-05	3.93	0.00022	3.82	0.00037	NA	NA	2.88	0.00270635
Omy500020433	Novel	NA	NA	NA	NA	NA	NA	NA	NA	2.88	0.0015
Omy200179526	Novel	2.41	1.5e-25	2.4	6.1e-25	2.23	4.2e-20	NA	NA	2.88	1.3e-40
Omy500064395	Novel	-2.04	2.61677e-08	-5.08	0.0021	-5.08	0.0022	5.46	3.2e-07	2.99	0.000610386
Omy500018678	Novel	-6.45	4.3e-06	-4.3	9.5e-05	-6.57	1.6e-06	-3.13	0.000921283	3.07	0.00465854
Omy500032964		7.21	0.0004	4.88	0.039	8.22	3.9e-05	NA	NA	3.16	0.00434723
Omy400060233		7.02	0.0085	7.5	0.0057	7	0.015	NA	NA	3.16	0.0397144
Omy400047833		2.03	0.000561242	NA	NA	NA	NA	-4.06	1.5e-08	3.19	3.64059e-09
Omy200194533	Novel	2.83	0.0261121	NA	NA	NA	NA	-11.75	0.0053	3.19	0.0306102
Omy500037725	Novel	6.1	5.7e-08	4.63	9.5e-05	5.07	1.6e-05	-6.22	0.000141498	3.2	0.002308
Omy400083053	Novel	NA	NA	-5.1	0.002	-3.21	0.0404996	NA	NA	3.22	0.00770651
Omy400000137		NA	NA	NA	NA	NA	NA	-3.3	1.2e-18	3.23	2.5e-36
Omy300029806	Novel	4.42	0.036	NA	NA	NA	NA	-8.68	0.022	3.24	0.0306102
Omy500007775		3.76	0.000107714	2.41	0.00237293	3.76	0.00251553	NA	NA	3.28	0.0131207
Omy100093138	Novel	4.26	0.0123003	4.25	0.01336	4.26	0.0139345	NA	NA	3.3	0.00924963
Omy500030599	Novel	3.6	0.00368716	NA	NA	3.1	0.0368846	-5.65	0.0049	3.32	0.000747124
Omy500005729	Novel	3.92	0.0021	3.91	0.0024	3.91	0.0025	NA	NA	3.34	0.0092
Omy200097156	Novel	3.76	0.0085	NA	NA	4.26	0.0014	NA	NA	3.35	0.0228657
Omy400091356	Novel	NA	NA	NA	NA	NA	NA	NA	NA	3.36	0.00924963
Omy100152391	Novel	2.78	0.00079	2.49	0.0079	2.55	0.0045	NA	NA	3.45	2.5e-21
Omy400028088	Novel	NA	NA	NA	NA	NA	NA	-2.46	0.000431518	3.46	6.57401e-16
Omy500086685	Novel	-4.85	2.6e-19	-3.92	6.3e-16	-4.35	1.9e-17	NA	NA	3.47	9.28636e-11
Omy400067856		-5.61	1.2e-16	-6.27	1.2e-17	-5.62	1.6e-16	-2.75	0.043	3.5	6.3e-07
Omy100152894	Novel	NA	NA	NA	NA	NA	NA	-3.88	0.0086	3.69	0.0290801
Omy500000535	Novel	NA	NA	NA	NA	NA	NA	-3.88	0.016	3.73	0.0123099
Omy400107763	Novel	NA	NA	NA	NA	NA	NA	NA	NA	3.73	0.031041
Omy400038747		NA	NA	NA	NA	NA	NA	NA	NA	3.75	8.8e-06
Omy500048516	Novel	NA	NA	NA	NA	NA	NA	-3.12	0.0175297	3.77	0.0046
Omy500082846	Novel	4.07	0.0018	NA	NA	3.56	0.0140735	-5.05	0.042	3.77	0.005
Omy200090499	Novel	NA	NA	NA	NA	NA	NA	-3.59	1.0046e-05	3.78	6.4e-09
Omy400082889		NA	NA	NA	NA	NA	NA	NA	NA	3.81	0.0064
Omy400184089	Novel	NA	NA	NA	NA	NA	NA	NA	NA	3.84	0.027
Omy500019389		NA	NA	NA	NA	NA	NA	NA	NA	3.86	0.027
Omy400091200	Novel	NA	NA	NA	NA	NA	NA	NA	NA	3.86	0.00574996
Omy500040287	Novel	NA	NA	NA	NA	NA	NA	NA	NA	3.88	0.014
Omy400016143	Novel	NA	NA	NA	NA	NA	NA	NA	NA	3.9	0.048
Omy200113940	Novel	NA	NA	NA	NA	NA	NA	NA	NA	3.91	0.00574996
Omy300036341	Novel	NA	NA	NA	NA	NA	NA	NA	NA	3.91	0.02
Omy500041013	Novel	2.01	0.0193328	NA	NA	2	0.0218537	-2.16	0.0328738	4	7.9e-09
Omy500042918	Novel	NA	NA	NA	NA	NA	NA	NA	NA	4.03	5.2e-07
Omy400019508		NA	NA	NA	NA	NA	NA	NA	NA	4.03	0.018
Omy200228829	Novel	NA	NA	NA	NA	NA	NA	NA	NA	4.04	0.01
Omy500028214	Novel	NA	NA	NA	NA	NA	NA	NA	NA	4.04	0.014
Omy400088732	Novel	NA	NA	NA	NA	NA	NA	NA	NA	4.04	0.0003
Omy500031067	Novel	2.34	0.000214405	NA	NA	2.51	2.74898e-05	NA	NA	4.04	3e-10
Omy400091852	Novel	3.47	0.0123003	3.97	0.01336	3.46	0.0139345	NA	NA	4.05	0.003502
Omy400077353	Novel	NA	NA	NA	NA	NA	NA	NA	NA	4.05	1.9e-05
Omy100027596	Novel	-2.42	0.000384671	-4.45	4e-09	-2.42	0.000452223	-8.03	1.5e-05	4.08	0.0009
Omy500029373	Novel	NA	NA	NA	NA	NA	NA	NA	NA	4.11	7.4e-08
Omy100137430	Novel	NA	NA	NA	NA	NA	NA	NA	NA	4.11	0.0041
Omy200087556	Novel	142.02	4e-06	107.63	7e-05	21.1	0.026	NA	NA	4.18	1.24448e-07
Omy500039348		-4.76	1.4e-28	-6.86	7.8e-37	-4.78	1.7e-28	NA	NA	4.2	6e-10
Omy400096334	Novel	5.59	0.0026	4.48	0.039	5.59	0.003	NA	NA	4.22	0.000784548
Omy500079541	Novel	NA	NA	NA	NA	NA	NA	NA	NA	4.22	6.2e-08
Omy200101342	Novel	4.98	0.036	NA	NA	4.98	0.04	NA	NA	4.23	0.000279279
Omy500058257	Novel	4.84	0.00014	4.27	0.0013	4.84	0.00016	NA	NA	4.24	5.9e-06
Omy500043600	Novel	31.93	9.5e-11	20.68	6.2e-06	27.72	5.2e-09	-12.01	0.0068	4.24	0.0003
Omy500055069	Novel	NA	NA	NA	NA	NA	NA	-3.68	0.0163943	4.25	0.0014
Omy500041327	Novel	NA	NA	NA	NA	NA	NA	-5.96	0.00221093	4.25	0.0029
Omy500045842		NA	NA	NA	NA	NA	NA	-3.82	0.012	4.29	9.6e-05
Omy400043878	Novel	NA	NA	NA	NA	NA	NA	NA	NA	4.31	0.0029
Omy400006551		NA	NA	NA	NA	NA	NA	NA	NA	4.32	3.7e-17
Omy300085997	Novel	NA	NA	NA	NA	NA	NA	-2.1	1.81938e-06	4.32	0.00014
Omy500066564	Novel	NA	NA	NA	NA	NA	NA	NA	NA	4.34	0.00038
Omy400184477	Novel	NA	NA	NA	NA	NA	NA	NA	NA	4.38	0.022
Omy400047351		2.35	0.0358096	NA	NA	NA	NA	-4.91	0.00038	4.41	1.7e-07
Omy500074652	Novel	NA	NA	NA	NA	NA	NA	NA	NA	4.42	0.002
Omy500017822	Novel	NA	NA	NA	NA	NA	NA	NA	NA	4.43	0.015
Omy400007220	Novel	2.88	0.014888	NA	NA	NA	NA	-7.46	0.0003	4.43	9.6e-05
Omy200119871	Novel	NA	NA	NA	NA	NA	NA	NA	NA	4.44	0.025
Omy200081654	Novel	NA	NA	NA	NA	NA	NA	NA	NA	4.48	0.015
Omy500036049	Novel	NA	NA	-3.18	0.0426536	NA	NA	-9.94	4.2e-06	4.51	0.00012
Omy400033721		4.05	0.0041	NA	NA	3.54	0.0317739	NA	NA	4.52	0.00046
Omy300053427	Novel	NA	NA	NA	NA	NA	NA	NA	NA	4.56	0.011
Omy500074789	Novel	NA	NA	NA	NA	NA	NA	NA	NA	4.57	4.4e-05
Omy200121482	Novel	NA	NA	NA	NA	NA	NA	NA	NA	4.61	0.0035
Omy500016993	Novel	NA	NA	NA	NA	NA	NA	NA	NA	4.61	0.00012
Omy200116282	Novel	NA	NA	NA	NA	NA	NA	NA	NA	4.66	0.018
Omy300053699	Novel	NA	NA	NA	NA	NA	NA	-5.85	0.01	4.66	0.026
Omy500008624	Novel	NA	NA	NA	NA	NA	NA	NA	NA	4.67	0.03
Omy200156882	Novel	NA	NA	NA	NA	NA	NA	NA	NA	4.68	0.0062
Omy500034185	Novel	NA	NA	NA	NA	NA	NA	-2.71	0.00870611	4.68	0.00021
Omy500077540	Novel	NA	NA	NA	NA	NA	NA	NA	NA	4.69	0.0017
Omy300043947	Novel	NA	NA	NA	NA	NA	NA	NA	NA	4.69	0.015
Omy500086715		NA	NA	NA	NA	NA	NA	NA	NA	4.7	6.5e-05
Omy200084992	Novel	NA	NA	NA	NA	NA	NA	NA	NA	4.7	0.0051
Omy400109246		NA	NA	NA	NA	NA	NA	NA	NA	4.73	0.0089
Omy500016819	Novel	NA	NA	NA	NA	NA	NA	-14.82	2.22046e-09	4.74	4.4e-05
Omy500049094		NA	NA	NA	NA	NA	NA	NA	NA	4.76	0.015
Omy400027404	Novel	NA	NA	NA	NA	NA	NA	NA	NA	4.77	0.0089
Omy100123031	Novel	NA	NA	NA	NA	NA	NA	NA	NA	4.81	0.00014
Omy500035569	Novel	NA	NA	NA	NA	NA	NA	2.52	0.0222126	4.84	0.03
Omy500056046	Novel	NA	NA	NA	NA	NA	NA	-2.39	0.0172816	4.88	8e-05
Omy500010584		NA	NA	-6.37	0.0066	NA	NA	NA	NA	4.9	0.0062
Omy400051515	Novel	NA	NA	NA	NA	NA	NA	NA	NA	4.97	0.018
Omy500075780	Novel	NA	NA	NA	NA	NA	NA	NA	NA	4.99	0.015
Omy500018521		NA	NA	NA	NA	NA	NA	NA	NA	4.99	0.00031
Omy300066045	Novel	7.98	0.0009	5.75	0.039	7.98	0.0011	NA	NA	5.03	5.73703e-05
Omy500011983		NA	NA	NA	NA	NA	NA	NA	NA	5.05	0.0051
Omy400031189	Novel	NA	NA	NA	NA	NA	NA	-5.89	0.01	5.07	0.015
Omy400058001		NA	NA	NA	NA	NA	NA	-4.09	0.0293064	5.16	5.73703e-05
Omy500007134	Novel	NA	NA	NA	NA	NA	NA	NA	NA	5.17	0.026
Omy500074941	Novel	NA	NA	NA	NA	NA	NA	NA	NA	5.17	0.026
Omy500042082	Novel	NA	NA	-10.34	0.00096	NA	NA	NA	NA	5.18	0.0008
Omy500043889	Novel	6.63	0.015	NA	NA	NA	NA	-7.16	0.0112642	5.19	0.00011
Omy200143353	Novel	NA	NA	NA	NA	NA	NA	NA	NA	5.19	0.044
Omy400066363		3.14	0.000245419	NA	NA	3.13	0.000420429	NA	NA	5.23	6.5e-07
Omy400029207		NA	NA	NA	NA	NA	NA	NA	NA	5.26	0.002
Omy500032364	Novel	NA	NA	NA	NA	NA	NA	NA	NA	5.31	0.0035
Omy500045582	Novel	NA	NA	NA	NA	NA	NA	-3.52	0.00660376	5.32	0.0086
Omy500047932	Novel	NA	NA	NA	NA	NA	NA	NA	NA	5.36	0.0024
Omy400035029		NA	NA	NA	NA	NA	NA	NA	NA	5.37	4.8e-10
Omy500052279	Novel	-2.93	0.0405502	-2.93	0.043365	-2.93	0.0442538	-4.79	0.0026	5.42	4.2e-05
Omy500057616	Novel	NA	NA	NA	NA	NA	NA	NA	NA	5.42	0.021
Omy500031270	Novel	NA	NA	NA	NA	NA	NA	-2.8	0.0172816	5.44	1e-05
Omy500074754	Novel	NA	NA	NA	NA	NA	NA	NA	NA	5.44	0.0035
Omy200102065	Novel	5.59	0.034	NA	NA	NA	NA	NA	NA	5.5	0.03
Omy400093813	Novel	3.74	0.0062	NA	NA	4.33	0.00092	NA	NA	5.52	4.6e-06
Omy500091716	Novel	NA	NA	NA	NA	NA	NA	-3.88	0.0475484	5.58	0.026
Omy100068202	Novel	NA	NA	NA	NA	NA	NA	NA	NA	5.58	0.021
Omy400092375	Novel	NA	NA	NA	NA	NA	NA	NA	NA	5.59	0.0059
Omy500038857	Novel	NA	NA	NA	NA	NA	NA	NA	NA	5.67	8.1e-05
Omy300023161	Novel	NA	NA	NA	NA	NA	NA	5.66	3.88438e-15	5.69	0.0016
Omy100006177	Novel	2.28	0.000337382	NA	NA	2.28	0.000398662	-4.49	0.0032	5.69	1.3e-13
Omy500042289	Novel	NA	NA	NA	NA	NA	NA	NA	NA	5.73	0.037
Omy300026983	Novel	NA	NA	NA	NA	NA	NA	NA	NA	5.73	0.026
Omy400146258	Novel	-7.45	0.0015	-7.23	1.43017e-06	-7.45	0.0017	NA	NA	5.76	8.1e-05
Omy400051302		NA	NA	NA	NA	3	0.0137142	NA	NA	5.77	5.7e-08
Omy400155512		4.05	0.00385281	NA	NA	4.05	0.00443975	NA	NA	5.79	1.1553e-05
Omy400085725		-2.7	1.1899e-11	-6.54	3.9e-28	-2.71	8.31819e-12	-4.36	3.6e-18	5.83	2.5e-26
Omy500038189	Novel	NA	NA	-5.08	0.039	NA	NA	NA	NA	5.88	3.94836e-06
Omy500029037	Novel	NA	NA	NA	NA	NA	NA	NA	NA	5.89	1.3e-06
Omy500033416	Novel	NA	NA	NA	NA	NA	NA	NA	NA	5.95	3.6e-07
Omy500071813	Novel	NA	NA	NA	NA	NA	NA	NA	NA	5.96	0.0035
Omy500065387	Novel	8.94	8.1e-08	5.62	0.0012	9.91	6.1e-09	NA	NA	5.97	3.7e-08
Omy500032724	Novel	NA	NA	NA	NA	NA	NA	-7.29	2.21674e-05	6.02	0.013
Omy500022033	Novel	NA	NA	NA	NA	NA	NA	NA	NA	6.09	0.0027
Omy500045860	Novel	3	0.0261121	NA	NA	3.64	0.0017051	NA	NA	6.12	9.4e-07
Omy200101429	Novel	NA	NA	NA	NA	NA	NA	NA	NA	6.15	0.044
Omy200064211	Novel	NA	NA	NA	NA	NA	NA	NA	NA	6.18	0.013
Omy200065891	Novel	NA	NA	NA	NA	NA	NA	NA	NA	6.19	0.049
Omy500008442	Novel	5.4	0.00119551	4.32	0.023283	4.31	0.0139345	NA	NA	6.22	0.0012
Omy300068693	Novel	NA	NA	NA	NA	NA	NA	NA	NA	6.26	0.0018
Omy500036609		5.28	0.0065	NA	NA	5.28	0.0075	NA	NA	6.29	2.29878e-06
Omy500019572	Novel	6.38	9.6e-08	NA	NA	5.89	1.5e-06	-5.84	1.2e-05	6.32	9.5e-08
Omy400014324	Novel	3.28	0.00385281	NA	NA	3.28	0.00443975	-5.51	0.042	6.33	2.6176e-07
Omy100076137	Novel	NA	NA	NA	NA	NA	NA	NA	NA	6.46	0.0064
Omy500021189	Novel	NA	NA	NA	NA	NA	NA	NA	NA	6.46	0.049
Omy500050247	Novel	NA	NA	NA	NA	NA	NA	2.2	0.0195928	6.67	9.2e-06
Omy500067431	Novel	NA	NA	NA	NA	NA	NA	NA	NA	6.7	8.7e-05
Omy500035347	Novel	NA	NA	NA	NA	NA	NA	-6.39	9.1e-05	6.7	6.3e-07
Omy500067360	Novel	5.35	0.000197837	5.34	0.000213719	5.35	0.000235675	NA	NA	6.74	0.014
Omy500018374	Novel	-3.84	0.0368516	-3.84	0.0396863	-3.84	0.040576	NA	NA	6.75	0.0028
Omy500082523	Novel	-3.68	0.00385281	-3.68	0.00418973	-3.68	0.00443975	NA	NA	6.75	0.00031
Omy500012515		2.01	0.00213499	2.12	0.00237293	2.22	0.00251553	6.12	0.0443646	6.79	0.0095
Omy500012397	Novel	6.76	2.47756e-06	6.74	2.72612e-06	6.75	3.04655e-06	NA	NA	6.87	0.0043
Omy200136129	Novel	NA	NA	NA	NA	NA	NA	NA	NA	6.97	0.0043
Omy100024931	Novel	NA	NA	NA	NA	NA	NA	NA	NA	6.99	0.0028
Omy200093098	Novel	NA	NA	NA	NA	NA	NA	NA	NA	7	0.015
Omy500013947	Novel	NA	NA	NA	NA	NA	NA	-4.44	0.0463531	7.1	0.014
Omy500041326	Novel	NA	NA	NA	NA	NA	NA	NA	NA	7.11	0.033
Omy200187800	Novel	NA	NA	NA	NA	NA	NA	NA	NA	7.14	0.0095
Omy400155066	Novel	6.76	0.021	NA	NA	6.76	0.024	NA	NA	7.14	0.015
Omy400012980	Novel	NA	NA	NA	NA	NA	NA	NA	NA	7.14	0.0027
Omy500031760	Novel	NA	NA	NA	NA	NA	NA	-2.28	0.0351953	7.16	1.7e-09
Omy500042704	Novel	2.1	3.54118e-11	2.02	2.12574e-09	2.1	4.53744e-11	NA	NA	7.29	1.7e-10
Omy500032627	Novel	6.02	0.001	NA	NA	6.02	0.0012	-6.15	0.015	7.33	0.00014
Omy400068726		NA	NA	NA	NA	NA	NA	NA	NA	7.36	0.021
Omy300013232	Novel	NA	NA	NA	NA	NA	NA	NA	NA	7.43	0.022
Omy400002064	Novel	NA	NA	NA	NA	NA	NA	NA	NA	7.52	1.6e-07
Omy100135346	Novel	NA	NA	NA	NA	NA	NA	NA	NA	7.56	0.022
Omy400078799		NA	NA	NA	NA	NA	NA	NA	NA	7.75	3.6e-05
Omy500007352	Novel	NA	NA	NA	NA	NA	NA	NA	NA	7.81	8.8e-05
Omy400046078	Novel	NA	NA	-5.04	9.3e-06	NA	NA	-3.61	8.87073e-08	7.81	3.4e-16
Omy300074700	Novel	NA	NA	NA	NA	NA	NA	NA	NA	7.84	0.033
Omy500051317	Novel	NA	NA	NA	NA	NA	NA	NA	NA	7.87	1.5e-05
Omy400071392	Novel	NA	NA	NA	NA	NA	NA	NA	NA	7.88	0.0065
Omy100141064	Novel	NA	NA	NA	NA	NA	NA	-7.08	0.015	7.88	0.00051
Omy100109937	Novel	NA	NA	NA	NA	NA	NA	NA	NA	7.93	0.015
Omy200137638	Novel	NA	NA	NA	NA	NA	NA	NA	NA	8.01	0.015
Omy400097184	Novel	NA	NA	NA	NA	NA	NA	NA	NA	8.11	0.049
Omy200069228	Novel	NA	NA	NA	NA	NA	NA	NA	NA	8.13	0.00032
Omy500044579		7.51	9.2e-05	NA	NA	7.51	0.00011	NA	NA	8.16	1.4e-05
Omy400056519	Novel	NA	NA	NA	NA	NA	NA	NA	NA	8.17	0.033
Omy500043952	Novel	NA	NA	NA	NA	NA	NA	NA	NA	8.19	6e-06
Omy500061090	Novel	NA	NA	NA	NA	NA	NA	NA	NA	8.22	0.0095
Omy400080233	Novel	3.57	0.0474065	NA	NA	NA	NA	-6.17	0.0071	8.52	5.7e-06
Omy100108028	Novel	NA	NA	NA	NA	NA	NA	NA	NA	8.63	0.049
Omy400034411	Novel	NA	NA	NA	NA	NA	NA	NA	NA	8.67	0.00021
Omy500074461	Novel	NA	NA	NA	NA	NA	NA	NA	NA	8.7	0.00014
Omy500028849	Novel	NA	NA	NA	NA	NA	NA	NA	NA	8.73	0.00051
Omy400085728		NA	NA	-2.28	0.0396863	NA	NA	-6.78	3.37623e-06	8.78	0.0027
Omy300100324	Novel	4.41	0.023	NA	NA	4.88	0.0075	NA	NA	8.84	0.0028
Omy500042298	Novel	NA	NA	NA	NA	NA	NA	NA	NA	9.25	0.033
Omy200189427	Novel	6.07	3.47516e-07	4.43	0.000396765	6.07	3.04655e-06	NA	NA	9.26	5.2e-05
Omy400085493	Novel	4.92	0.00385281	4.32	0.0396863	4.91	0.00443975	NA	NA	9.48	2e-05
Omy400001746		NA	NA	NA	NA	NA	NA	NA	NA	9.64	0.0019
Omy200088710	Novel	NA	NA	NA	NA	NA	NA	NA	NA	9.74	0.049
Omy200106287	Novel	NA	NA	-8.59	0.0036	NA	NA	NA	NA	9.85	0.00079
Omy100062941	Novel	-3.21	0.0330158	-3.76	0.01	-3.72	0.0104667	NA	NA	10.01	0.021
Omy400085794		NA	NA	NA	NA	NA	NA	NA	NA	10.08	0.0011
Omy400021386	Novel	NA	NA	NA	NA	NA	NA	NA	NA	10.49	8.3e-05
Omy400007453	Novel	NA	NA	NA	NA	NA	NA	NA	NA	10.59	0.00046
Omy400017615		NA	NA	NA	NA	NA	NA	NA	NA	10.71	0.049
Omy500072608	Novel	NA	NA	NA	NA	NA	NA	-2.1	7.14124e-10	11.3	1.1e-06
Omy400022746		NA	NA	NA	NA	NA	NA	NA	NA	12.01	2.6e-05
Omy400073941	Novel	NA	NA	NA	NA	NA	NA	NA	NA	12.02	1.1e-06
Omy400025486	Novel	NA	NA	NA	NA	NA	NA	NA	NA	12.56	1.1e-08
Omy500012398	Novel	NA	NA	NA	NA	NA	NA	NA	NA	13.07	0.00072
Omy500038006		NA	NA	NA	NA	NA	NA	-7.28	4.07799e-05	13.23	4e-09
Omy100118094	Novel	2.16	4.6994e-06	2.16	5.113e-06	2.16	1.07823e-05	NA	NA	20.76	0.00089
Omy500022461	Novel	10.43	4.8109e-12	10.41	1.42959e-12	10.42	1.60686e-12	NA	NA	32.26	1.1e-08
Omy200129390	Novel	-3.28	6.10303e-08	-3.29	6.83385e-08	-8.95	6.7e-17	-21.63	4e-07	NA	NA
Omy400070635	Novel	NA	NA	NA	NA	NA	NA	-20.61	0.029	NA	NA
Omy200118618	Novel	-2.97	0.00166953	-3.23	0.000528113	-4.25	2.7e-05	-19.45	0.00057	NA	NA
Omy400090233	Novel	NA	NA	NA	NA	NA	NA	-13.71	0.013	NA	NA
Omy400019069		-3.59	1.83446e-07	-3.53	2.07279e-07	-3.59	2.42064e-07	-13.17	0.00081	NA	NA
Omy400078384	Novel	NA	NA	NA	NA	NA	NA	-11.93	0.0029	NA	NA
Omy500092529	Novel	-2.66	0.00897382	-3.58	0.000454622	-2.66	0.0102586	-10.95	1.7e-06	NA	NA
Omy100101336	Novel	NA	NA	NA	NA	NA	NA	-10.92	0.029	NA	NA
Omy100132750	Novel	NA	NA	NA	NA	NA	NA	-10.66	0.043	NA	NA
Omy400089242	Novel	8.44	0.00072	7.44	0.0036	NA	NA	-10.2	1.86295e-10	NA	NA
Omy500007746	Novel	NA	NA	NA	NA	NA	NA	-10.16	0.0019	NA	NA
Omy200086396	Novel	NA	NA	NA	NA	NA	NA	-9.63	3.4e-07	NA	NA
Omy500040298	Novel	NA	NA	NA	NA	NA	NA	-9.58	0.0029	NA	NA
Omy500029181	Novel	NA	NA	NA	NA	NA	NA	-9.21	0.01	NA	NA
Omy500029834	Novel	NA	NA	NA	NA	NA	NA	-8.96	0.00013	NA	NA
Omy500061226	Novel	NA	NA	NA	NA	-6.72	0.038	-8.93	0.015	NA	NA
Omy300033805	Novel	NA	NA	NA	NA	NA	NA	-8.86	3.6e-05	NA	NA
Omy400015468	Novel	NA	NA	NA	NA	NA	NA	-8.82	0.022	NA	NA
Omy400095864	Novel	NA	NA	NA	NA	NA	NA	-8.68	0.047	NA	NA
Omy200219452	Novel	NA	NA	NA	NA	NA	NA	-8.68	0.0071	NA	NA
Omy500025395	Novel	-3.49	1.7328e-05	-4.76	2.5e-07	-6.98	3.2e-09	-8.49	6.31231e-07	NA	NA
Omy400016482	Novel	NA	NA	NA	NA	NA	NA	-8.43	0.032	NA	NA
Omy500049286	Novel	NA	NA	NA	NA	NA	NA	-8.41	0.032	NA	NA
Omy400021107	Novel	-3.27	0.0255886	-3.37	0.0276538	-3.3	0.0287684	-8.36	0.0015	NA	NA
Omy400008114	Novel	NA	NA	NA	NA	NA	NA	-8.33	0.011	NA	NA
Omy400059333		NA	NA	-4.52	0.0021	NA	NA	-8.26	0.00027	NA	NA
Omy100192488	Novel	NA	NA	-7.2	0.023	NA	NA	-8.08	0.00905573	NA	NA
Omy200230104	Novel	NA	NA	NA	NA	NA	NA	-8.02	0.032	NA	NA
Omy400014631	Novel	-2.11	6.52359e-07	-4.28	2.1e-19	-2.11	5.61824e-07	-7.7	7.5e-27	NA	NA
Omy200076193	Novel	NA	NA	NA	NA	NA	NA	-7.49	1.7e-05	NA	NA
Omy500082670	Novel	-3.67	0.0306856	-3.67	0.0331085	-7.62	0.0011	-7.49	0.0022	NA	NA
Omy500045383	Novel	NA	NA	NA	NA	NA	NA	-7.43	0.01	NA	NA
Omy400042056		-10.54	1.3e-10	-10.54	1.5e-10	-4.41	1.38537e-16	-7.37	0.000260091	NA	NA
Omy400054747		NA	NA	NA	NA	NA	NA	-7.36	0.011	NA	NA
Omy200211949	Novel	-2.1	3.16008e-05	-8.27	0.0057	-8.27	0.0061	-7.24	0.0283972	NA	NA
Omy200064931	Novel	NA	NA	-4.08	0.038	-3.82	0.039	-6.93	0.032	NA	NA
Omy100141206	Novel	NA	NA	NA	NA	NA	NA	-6.91	0.0443646	NA	NA
Omy500012491	Novel	NA	NA	NA	NA	NA	NA	-6.82	0.0023	NA	NA
Omy200070574	Novel	6.23	0.014	NA	NA	NA	NA	-6.8	0.0390031	NA	NA
Omy500005106	Novel	NA	NA	-5.7	0.00019	NA	NA	-6.79	0.00069	NA	NA
Omy400079412		NA	NA	NA	NA	NA	NA	-6.79	6.8e-10	NA	NA
Omy500062815		NA	NA	-6.38	0.00019	NA	NA	-6.73	0.0071	NA	NA
Omy500065929	Novel	NA	NA	NA	NA	NA	NA	-6.72	0.0071	NA	NA
Omy500050827	Novel	NA	NA	NA	NA	NA	NA	-6.72	0.0033	NA	NA
Omy500080758	Novel	NA	NA	NA	NA	NA	NA	-6.72	0.022	NA	NA
Omy400090603	Novel	NA	NA	NA	NA	NA	NA	-6.67	0.0007	NA	NA
Omy200073571	Novel	-4.84	0.0028	-4.84	0.0031	-4.84	0.0032	-6.65	4.07799e-05	NA	NA
Omy300066592	Novel	NA	NA	NA	NA	NA	NA	-6.63	0.00069	NA	NA
Omy100109096	Novel	NA	NA	NA	NA	NA	NA	-6.62	1.2e-100	NA	NA
Omy500006874	Novel	NA	NA	NA	NA	NA	NA	-6.56	0.00069	NA	NA
Omy200104630	Novel	NA	NA	NA	NA	NA	NA	-6.53	0.0071	NA	NA
Omy400036056	Novel	-2.2	0.000359703	-2.25	0.000396765	-2.1	0.000423538	-6.45	0.0049	NA	NA
Omy200130419	Novel	NA	NA	NA	NA	NA	NA	-6.4	0.046	NA	NA
Omy100131881	Novel	NA	NA	NA	NA	NA	NA	-6.36	6.1e-05	NA	NA
Omy500071169	Novel	NA	NA	NA	NA	NA	NA	-6.15	0.0015	NA	NA
Omy500048289	Novel	NA	NA	NA	NA	NA	NA	-6.07	0.011	NA	NA
Omy400034969		-5.22	0.016	-17.23	0.0001	-5.22	0.018	-6.02	0.0302918	NA	NA
Omy100104611	Novel	-3.97	2.2e-05	-4.57	4e-06	-10.16	9.6e-10	-5.92	0.000466757	NA	NA
Omy100078455	Novel	NA	NA	NA	NA	NA	NA	-5.91	0.032	NA	NA
Omy200087621	Novel	5.06	0.0043	NA	NA	NA	NA	-5.8	0.00812613	NA	NA
Omy500051754	Novel	NA	NA	NA	NA	NA	NA	-5.75	0.022	NA	NA
Omy400056622	Novel	NA	NA	NA	NA	-2.15	0.000239892	-5.69	1.6e-11	NA	NA
Omy500060283	Novel	NA	NA	-6.31	0.0018	NA	NA	-5.61	0.01	NA	NA
Omy500026172		NA	NA	-2.59	0.00319987	NA	NA	-5.53	0.0003	NA	NA
Omy400158162	Novel	NA	NA	NA	NA	NA	NA	-5.41	0.032	NA	NA
Omy500062884	Novel	NA	NA	NA	NA	-9.69	3.6e-05	-5.29	0.0463531	NA	NA
Omy500027355	Novel	NA	NA	NA	NA	NA	NA	-5.27	0.01	NA	NA
Omy400097267	Novel	2.45	1.50284e-09	NA	NA	NA	NA	-5.21	2e-13	NA	NA
Omy200125449	Novel	3.42	0.000840589	NA	NA	NA	NA	-5.17	0.0094	NA	NA
Omy200038692	Novel	NA	NA	NA	NA	NA	NA	-5.15	0.00087	NA	NA
Omy500080135	Novel	-4.93	2.47756e-06	-5.11	0.0071	-5.11	0.0075	-5.04	0.00874425	NA	NA
Omy400064700		-4.59	3.6e-05	-4.59	3.9e-05	-4.59	4.3e-05	-5.02	0.03	NA	NA
Omy500008407	Novel	NA	NA	NA	NA	NA	NA	-4.95	0.0014	NA	NA
Omy500012406	Novel	NA	NA	NA	NA	-3.98	0.0013	-4.9	0.0013	NA	NA
Omy500009423	Novel	NA	NA	NA	NA	NA	NA	-4.9	0.00042	NA	NA
Omy500026436	Novel	NA	NA	NA	NA	-2.21	0.0026055	-4.74	7.4e-07	NA	NA
Omy500034383	Novel	NA	NA	NA	NA	NA	NA	-4.73	4.6e-05	NA	NA
Omy400041931	Novel	-2.08	1.94281e-07	-5.52	2e-26	NA	NA	-4.71	4.83783e-27	NA	NA
Omy500074498	Novel	NA	NA	-3.23	0.00444267	NA	NA	-4.68	0.0013	NA	NA
Omy400008488		NA	NA	NA	NA	NA	NA	-4.67	0.013	NA	NA
Omy200098756	Novel	NA	NA	NA	NA	NA	NA	-4.66	0.027	NA	NA
Omy100146243	Novel	NA	NA	NA	NA	NA	NA	-4.62	0.027	NA	NA
Omy400109110	Novel	NA	NA	NA	NA	NA	NA	-4.61	4.4e-24	NA	NA
Omy300087616	Novel	4.45	0.00033	NA	NA	NA	NA	-4.56	0.0204341	NA	NA
Omy500063906	Novel	NA	NA	NA	NA	-2.36	2.16465e-09	-4.53	2.1e-22	NA	NA
Omy400021084	Novel	2.52	0.000363929	NA	NA	NA	NA	-4.49	0.00023	NA	NA
Omy500014939	Novel	NA	NA	NA	NA	NA	NA	-4.47	0.00079	NA	NA
Omy400047825		NA	NA	NA	NA	NA	NA	-4.47	0.012	NA	NA
Omy400027633	Novel	NA	NA	NA	NA	-5.37	0.018	-4.36	0.0452188	NA	NA
Omy500029030	Novel	-3.39	8.04582e-08	-8.21	1.7e-15	-5.77	1.3e-12	-4.24	7.1e-07	NA	NA
Omy100135934	Novel	-2.49	0.00841773	-2.5	0.00570595	-3.24	0.000356848	-4.22	0.023	NA	NA
Omy400136775		NA	NA	NA	NA	NA	NA	-4.14	0.0014	NA	NA
Omy500046014	Novel	NA	NA	NA	NA	NA	NA	-4.13	4.8e-07	NA	NA
Omy300034217	Novel	NA	NA	NA	NA	-2.58	0.000229518	-4.1	4.2e-06	NA	NA
Omy500071248	Novel	-3.13	0.0229716	-3.13	0.0249759	-6.04	0.00053	-4.07	0.023	NA	NA
Omy300095357	Novel	NA	NA	NA	NA	-3.87	0.00078	-4.03	0.019	NA	NA
Omy500023835		NA	NA	NA	NA	NA	NA	-3.94	7.3e-07	NA	NA
Omy400029757	Novel	NA	NA	NA	NA	NA	NA	-3.94	0.032	NA	NA
Omy500000917	Novel	NA	NA	NA	NA	NA	NA	-3.88	0.0071	NA	NA
Omy500070282	Novel	NA	NA	NA	NA	NA	NA	-3.87	4.4e-06	NA	NA
Omy300097755	Novel	NA	NA	NA	NA	NA	NA	-3.86	0.0099	NA	NA
Omy500066572	Novel	NA	NA	NA	NA	NA	NA	-3.81	3e-16	NA	NA
Omy400097305	Novel	-3.88	0.047	-6.03	0.0042	-5.83	0.0044	-3.8	0.0292733	NA	NA
Omy400104926		NA	NA	-2.2	0.0217928	NA	NA	-3.8	0.0026	NA	NA
Omy300026189	Novel	NA	NA	NA	NA	NA	NA	-3.77	0.019	NA	NA
Omy500024828	Novel	NA	NA	NA	NA	-4.9	0.0033	-3.76	0.013	NA	NA
Omy300088476	Novel	-9.78	0.001091	-16.91	3.59e-05	-9.71	0.001095	-3.63	0.000248152	NA	NA
Omy400085075	Novel	NA	NA	NA	NA	NA	NA	-3.51	3.82643e-118	NA	NA
Omy500049217	Novel	-2.95	1.10283e-05	-3.45	4.01227e-07	-3.93	4.2e-08	-3.5	1.31532e-05	NA	NA
Omy400088156	Novel	NA	NA	NA	NA	NA	NA	-3.38	0.0443069	NA	NA
Omy400074668		-2.84	7.6e-06	-2.72	1.5e-05	-3.08	1.4e-06	-3.12	0.0044	NA	NA
Omy300035129	Novel	NA	NA	NA	NA	NA	NA	-3.09	4.53194e-131	NA	NA
Omy500042124		-4.35	3.6e-07	-3.62	1.15227e-05	-4.42	4.8e-07	-3.05	0.00194692	NA	NA
Omy500008274	Novel	-2.32	0.00553523	-2.91	0.00027607	-3.76	9.7e-06	-3.03	0.000257023	NA	NA
Omy400096218		NA	NA	-6.33	9.4e-09	NA	NA	-2.94	1.65622e-05	NA	NA
Omy200172884	Novel	NA	NA	-4.5	9.5e-05	NA	NA	-2.8	0.00279211	NA	NA
Omy100086089	Novel	NA	NA	-8.02	0.032	-7.51	0.034	-2.77	0.016243	NA	NA
Omy300040271	Novel	NA	NA	NA	NA	NA	NA	-2.74	5.3e-34	NA	NA
Omy100180268	Novel	NA	NA	-11.67	0.00011	-3.65	0.0476952	-2.72	0.0373005	NA	NA
Omy400070026	Novel	-5.76	0.00028	-7.96	9.8e-05	-5.76	0.00033	-2.66	0.0490803	NA	NA
Omy500011607		NA	NA	NA	NA	-5.55	0.0032	-2.57	0.0445717	NA	NA
Omy100083795	Novel	4.43	1.3e-18	3.46	4.40088e-11	2.58	3.16888e-05	-2.42	0.000369194	NA	NA
Omy400067056	Novel	-3.61	5.25932e-11	-4.38	1.3e-13	-3.2	1.40467e-09	-2.37	0.000801952	NA	NA
Omy400089794	Novel	-2.49	0.000435382	-3.84	2.3e-07	-2.5	0.000513667	-2.26	0.00304904	NA	NA
Omy500046036		NA	NA	NA	NA	-4.2	0.00037	-2.17	0.0104653	NA	NA
Omy400038316	Novel	-2.15	1.9e-08	-2.3	1.4e-09	-2.5	4.5e-11	-2.16	2.3e-05	NA	NA
Omy500018064	Novel	4.72	2.7e-13	3.3	3.34782e-06	3.57	2.19078e-07	-2.15	0.0126832	NA	NA
Omy300036160	Novel	NA	NA	NA	NA	-7.25	0.015	-2.1	0.016243	NA	NA
Omy500042708	Novel	NA	NA	-2.81	0.0023284	-2.35	0.017232	-2.1	3.81544e-15	NA	NA
Omy400008885		NA	NA	NA	NA	NA	NA	-2.05	1.496e-22	NA	NA
Omy400041563	Novel	NA	NA	NA	NA	NA	NA	2.07	8.1e-17	NA	NA
Omy400075380	Novel	NA	NA	NA	NA	NA	NA	2.1	0.00313491	NA	NA
Omy200222721	Novel	4.69	0.036	4.69	0.039	4.69	0.04	2.1	0.00516398	NA	NA
Omy300077457	Novel	NA	NA	NA	NA	NA	NA	2.1	0.0137712	NA	NA
Omy500027239	Novel	3.47	0.0134179	3.91	0.003	3.43	0.0222432	2.12	0.0490803	NA	NA
Omy400060278		NA	NA	NA	NA	NA	NA	2.15	0.00792499	NA	NA
Omy400093515		4.48	0.00014	5.71	3.3e-07	6.88	8e-10	2.18	0.0338891	NA	NA
Omy200170792	Novel	NA	NA	NA	NA	NA	NA	2.19	3.3e-13	NA	NA
Omy500024679	Novel	2.74	3e-10	2.67	1.4e-09	2.24	1.2e-05	2.29	2.9e-05	NA	NA
Omy400157653	Novel	NA	NA	NA	NA	NA	NA	2.43	0.00443146	NA	NA
Omy400051028		NA	NA	NA	NA	NA	NA	2.43	4.90762e-14	NA	NA
Omy500043218	Novel	4.09	0.033	5	0.0031	4.54	0.011	2.45	0.0400781	NA	NA
Omy200072357	Novel	2.14	0.0059	2.13	0.0064	NA	NA	2.48	0.0051	NA	NA
Omy400094244	Novel	2.96	0.0188838	3.82	0.00021	4.32	1.7e-05	2.56	0.00160283	NA	NA
Omy500053347	Novel	4.45	0.036	4.45	0.039	NA	NA	2.57	0.016243	NA	NA
Omy400087153		NA	NA	NA	NA	NA	NA	2.59	3.1e-06	NA	NA
Omy500030885	Novel	2.36	0.00992035	3	5.10293e-05	2.93	0.00011644	2.69	1.7908e-05	NA	NA
Omy100108645	Novel	3.13	0.00939729	5.78	2.7e-09	5.67	5.2e-09	2.72	0.000744318	NA	NA
Omy500035927	Novel	-7.49	6.7e-08	-3.67	8.42214e-05	-3.67	9.19437e-05	2.76	0.00390493	NA	NA
Omy500000797	Novel	-3.83	0.022	NA	NA	NA	NA	2.89	0.00897262	NA	NA
Omy500069484		NA	NA	NA	NA	NA	NA	2.9	0.0002	NA	NA
Omy400088201	Novel	-4.44	9.4e-06	-4.01	5.5e-05	-2.75	0.00298874	2.93	0.00020514	NA	NA
Omy400029774		NA	NA	NA	NA	NA	NA	2.94	1.2e-18	NA	NA
Omy400159034		NA	NA	NA	NA	5.13	0.018	3.2	0.0124843	NA	NA
Omy100162939	Novel	NA	NA	NA	NA	NA	NA	3.25	5.8e-10	NA	NA
Omy400035980		NA	NA	NA	NA	NA	NA	3.3	4.9e-06	NA	NA
Omy200104401	Novel	-9.54	1.5e-05	NA	NA	NA	NA	3.36	0.00285415	NA	NA
Omy400008524		NA	NA	NA	NA	NA	NA	3.45	0	NA	NA
Omy500039129	Novel	3.6	0.000620584	5.15	5.9e-08	4.84	4.6e-07	3.76	0.000363825	NA	NA
Omy400175163	Novel	NA	NA	NA	NA	NA	NA	3.77	0.011	NA	NA
Omy500092133	Novel	NA	NA	NA	NA	NA	NA	3.78	0.0039	NA	NA
Omy200129288	Novel	NA	NA	NA	NA	NA	NA	3.79	7.4e-09	NA	NA
Omy200060645	Novel	NA	NA	NA	NA	NA	NA	3.79	0.023	NA	NA
Omy200101040	Novel	NA	NA	NA	NA	NA	NA	3.8	0.046	NA	NA
Omy500085157	Novel	NA	NA	3.62	0.0157202	NA	NA	3.8	0.035	NA	NA
Omy400049983	Novel	NA	NA	NA	NA	NA	NA	3.86	0.014	NA	NA
Omy300110551	Novel	NA	NA	NA	NA	NA	NA	3.86	0.038	NA	NA
Omy200102198	Novel	NA	NA	NA	NA	NA	NA	3.87	0.035	NA	NA
Omy400088821	Novel	-4.69	0.0044	-3.48	0.0215066	-3.48	0.0222432	3.9	0.0018	NA	NA
Omy500081627	Novel	NA	NA	NA	NA	NA	NA	3.91	0.00032	NA	NA
Omy500010407	Novel	NA	NA	NA	NA	NA	NA	3.91	0.0069	NA	NA
Omy200005192	Novel	NA	NA	3.08	0.0162735	3.27	0.00572763	3.91	0.0018	NA	NA
Omy400042886	Novel	NA	NA	NA	NA	NA	NA	3.93	0.0069	NA	NA
Omy500041368	Novel	NA	NA	NA	NA	NA	NA	3.94	1.7e-25	NA	NA
Omy400034231		NA	NA	NA	NA	2.1	0.0065914	3.94	0.0025	NA	NA
Omy100114843	Novel	NA	NA	NA	NA	NA	NA	3.94	0.0025	NA	NA
Omy500053468	Novel	NA	NA	2.43	0.0021855	2.45	0.00230519	3.95	3.4e-06	NA	NA
Omy400070803	Novel	NA	NA	NA	NA	NA	NA	4.01	0.03	NA	NA
Omy300000862	Novel	NA	NA	NA	NA	NA	NA	4.01	0.002	NA	NA
Omy500014439		NA	NA	NA	NA	NA	NA	4.03	0.011	NA	NA
Omy500008516	Novel	4.06	0.015	4.06	0.016	NA	NA	4.06	0.038	NA	NA
Omy200183978	Novel	NA	NA	3.69	0.0356262	NA	NA	4.08	0.014	NA	NA
Omy500026644	Novel	NA	NA	NA	NA	NA	NA	4.14	0.038	NA	NA
Omy500002719	Novel	NA	NA	NA	NA	NA	NA	4.15	0.002	NA	NA
Omy400034334	Novel	NA	NA	NA	NA	NA	NA	4.18	4.6e-08	NA	NA
Omy500037579	Novel	NA	NA	NA	NA	NA	NA	4.22	0.0026	NA	NA
Omy400012020	Novel	NA	NA	NA	NA	NA	NA	4.29	0.0012	NA	NA
Omy200194250	Novel	NA	NA	NA	NA	NA	NA	4.3	0.00092	NA	NA
Omy300039826	Novel	NA	NA	NA	NA	NA	NA	4.43	0.0071	NA	NA
Omy500087887	Novel	3.42	0.0012247	4.08	3.6e-05	3.4	0.00210448	4.48	0.000665354	NA	NA
Omy500064142	Novel	NA	NA	NA	NA	NA	NA	4.48	0.015	NA	NA
Omy300018796	Novel	NA	NA	NA	NA	NA	NA	4.52	0.00043	NA	NA
Omy400009240	Novel	NA	NA	NA	NA	NA	NA	4.54	0.00092	NA	NA
Omy500050362	Novel	NA	NA	2.67	0.0111635	NA	NA	4.67	1e-07	NA	NA
Omy500046123	Novel	NA	NA	NA	NA	NA	NA	4.71	0.019	NA	NA
Omy500063843	Novel	NA	NA	NA	NA	NA	NA	4.75	0.0007	NA	NA
Omy200069490	Novel	NA	NA	NA	NA	NA	NA	4.76	0.00018	NA	NA
Omy400018936	Novel	NA	NA	NA	NA	NA	NA	4.76	0.031	NA	NA
Omy100068492	Novel	NA	NA	NA	NA	NA	NA	4.8	0.011	NA	NA
Omy300037977	Novel	NA	NA	NA	NA	NA	NA	4.81	0.023	NA	NA
Omy500056792	Novel	NA	NA	NA	NA	NA	NA	4.82	0.0026	NA	NA
Omy500016092	Novel	NA	NA	NA	NA	NA	NA	4.82	0.00025	NA	NA
Omy400092509	Novel	2.82	0.0365628	4.03	0.00014	4.14	6.6e-05	4.82	5.8e-06	NA	NA
Omy500001192		NA	NA	3.52	0.0135086	NA	NA	4.85	0.0043	NA	NA
Omy400018986		NA	NA	-3.56	0.0468588	-9.03	0.00051	4.89	0.00159178	NA	NA
Omy500041302	Novel	6.8	0.00065	6.8	0.00071	5.7	0.0075	4.92	8.4e-07	NA	NA
Omy500088387	Novel	3.04	0.0366406	3.5	0.00632325	3.5	0.00670798	4.94	6.1e-05	NA	NA
Omy500070572	Novel	NA	NA	NA	NA	NA	NA	4.95	7.3e-49	NA	NA
Omy400019010	Novel	NA	NA	6.32	0.015	NA	NA	5.02	0.00905573	NA	NA
Omy200132944	Novel	NA	NA	NA	NA	NA	NA	5.02	0.0032	NA	NA
Omy200129603	Novel	NA	NA	NA	NA	NA	NA	5.04	0.031	NA	NA
Omy400046579	Novel	3.32	0.0437582	NA	NA	3.3	0.0476952	5.06	0.039	NA	NA
Omy500040650	Novel	NA	NA	NA	NA	3.59	0.040576	5.06	0.031	NA	NA
Omy400082507	Novel	3.18	0.0104094	2.98	0.0230216	3.45	0.00269053	5.07	1.9e-06	NA	NA
Omy300105747	Novel	NA	NA	NA	NA	NA	NA	5.08	2.1e-07	NA	NA
Omy400064857	Novel	NA	NA	NA	NA	NA	NA	5.09	0.0026	NA	NA
Omy400017782	Novel	NA	NA	NA	NA	NA	NA	5.1	0.023	NA	NA
Omy200131728	Novel	NA	NA	NA	NA	NA	NA	5.16	0.0039	NA	NA
Omy400006339	Novel	5.19	0.023	5.59	0.011	6.18	0.003	5.2	0.023	NA	NA
Omy200081456	Novel	NA	NA	NA	NA	NA	NA	5.24	0.039	NA	NA
Omy400070710	Novel	NA	NA	NA	NA	NA	NA	5.24	0.0019	NA	NA
Omy400144956	Novel	NA	NA	NA	NA	NA	NA	5.26	0.0068	NA	NA
Omy500049084		NA	NA	NA	NA	3.37	0.0130735	5.31	0.011	NA	NA
Omy500023705	Novel	NA	NA	NA	NA	NA	NA	5.32	0.023	NA	NA
Omy500019342		NA	NA	NA	NA	NA	NA	5.35	0.039	NA	NA
Omy500067430	Novel	NA	NA	NA	NA	NA	NA	5.35	0.029	NA	NA
Omy500001628	Novel	NA	NA	NA	NA	NA	NA	5.36	0.011	NA	NA
Omy200211860	Novel	NA	NA	NA	NA	NA	NA	5.37	0.029	NA	NA
Omy400005338	Novel	NA	NA	NA	NA	NA	NA	5.39	0.0081	NA	NA
Omy100019200	Novel	NA	NA	NA	NA	NA	NA	5.78	1.9e-06	NA	NA
Omy400068165	Novel	NA	NA	NA	NA	NA	NA	5.84	0.048	NA	NA
Omy100104520	Novel	NA	NA	NA	NA	NA	NA	5.85	0.048	NA	NA
Omy400021451		NA	NA	NA	NA	NA	NA	5.88	0.029	NA	NA
Omy400045968		NA	NA	7.24	0.00027	5.7	0.0075	5.92	0.00019	NA	NA
Omy500044245		5.12	5.01422e-08	6.4	1.07447e-07	3.72	6.88517e-05	6.01	0.0023	NA	NA
Omy500044341		NA	NA	NA	NA	NA	NA	6.04	0.017	NA	NA
Omy200125193	Novel	NA	NA	NA	NA	NA	NA	6.16	0.014	NA	NA
Omy500088583	Novel	NA	NA	NA	NA	NA	NA	6.17	0.034	NA	NA
Omy500035284	Novel	NA	NA	NA	NA	NA	NA	6.23	0.034	NA	NA
Omy200123347	Novel	NA	NA	NA	NA	NA	NA	6.31	0.017	NA	NA
Omy200077356	Novel	NA	NA	9.87	0.0027	NA	NA	6.31	0.0097	NA	NA
Omy400141626	Novel	NA	NA	NA	NA	NA	NA	6.32	0.0081	NA	NA
Omy500037405	Novel	NA	NA	NA	NA	NA	NA	6.37	0.034	NA	NA
Omy400012894	Novel	NA	NA	6.92	0.0066	5.83	0.04	6.48	0.029	NA	NA
Omy100096671	Novel	NA	NA	NA	NA	NA	NA	6.5	0.00085	NA	NA
Omy500013819	Novel	NA	NA	NA	NA	NA	NA	6.5	0.029	NA	NA
Omy300086370	Novel	NA	NA	NA	NA	NA	NA	6.5	0.034	NA	NA
Omy500016670	Novel	NA	NA	NA	NA	NA	NA	6.52	0.00047	NA	NA
Omy400038735	Novel	NA	NA	NA	NA	NA	NA	6.52	0.029	NA	NA
Omy300034421	Novel	NA	NA	NA	NA	NA	NA	6.78	0.0097	NA	NA
Omy500012402	Novel	NA	NA	6.78	0.037	NA	NA	6.81	0.0283972	NA	NA
Omy100113356	Novel	NA	NA	5.65	0.039	NA	NA	6.9	0.0097	NA	NA
Omy500000726	Novel	-2.15	0.0123003	NA	NA	NA	NA	6.98	0.029	NA	NA
Omy500064090	Novel	NA	NA	NA	NA	NA	NA	6.99	2.5e-06	NA	NA
Omy400127078	Novel	NA	NA	NA	NA	NA	NA	7.01	0.017	NA	NA
Omy200093515	Novel	4.12	0.0097	4.5	0.0031	4.07	0.011	7.22	2e-07	NA	NA
Omy400130633		NA	NA	NA	NA	NA	NA	7.26	0.017	NA	NA
Omy400084293	Novel	NA	NA	NA	NA	NA	NA	7.29	0.0017	NA	NA
Omy500002526	Novel	NA	NA	NA	NA	NA	NA	7.34	0.034	NA	NA
Omy400033317		NA	NA	NA	NA	NA	NA	7.48	6.7e-05	NA	NA
Omy300067778	Novel	NA	NA	NA	NA	NA	NA	7.59	0.037	NA	NA
Omy400085157	Novel	NA	NA	NA	NA	NA	NA	7.67	0.037	NA	NA
Omy200124947	Novel	NA	NA	NA	NA	NA	NA	7.85	0.037	NA	NA
Omy200110300	Novel	NA	NA	NA	NA	NA	NA	7.93	0.037	NA	NA
Omy500008150	Novel	NA	NA	NA	NA	NA	NA	7.97	0.037	NA	NA
Omy500005103	Novel	2.04	0.00213499	2.3	0.00011707	NA	NA	8.15	7.4e-05	NA	NA
Omy500022739	Novel	NA	NA	NA	NA	NA	NA	8.27	0.019	NA	NA
Omy100078255	Novel	NA	NA	NA	NA	NA	NA	8.69	0.019	NA	NA
Omy100107074	Novel	4.37	1.5e-07	4.84	3.9e-09	3.06	0.00219526	8.71	6.3e-11	NA	NA
Omy500032421	Novel	NA	NA	NA	NA	NA	NA	8.73	0.037	NA	NA
Omy400059184	Novel	NA	NA	4.49	0.038	NA	NA	9.18	8e-07	NA	NA
Omy400091021	Novel	NA	NA	NA	NA	NA	NA	9.27	0.011	NA	NA
Omy400083600		NA	NA	NA	NA	NA	NA	9.8	0.0063	NA	NA
Omy500009063	Novel	NA	NA	NA	NA	NA	NA	10.09	4e-07	NA	NA
Omy100136630	Novel	NA	NA	NA	NA	NA	NA	10.22	0.0063	NA	NA
Omy300061352	Novel	NA	NA	6.1	0.01	NA	NA	10.28	6.33359e-06	NA	NA
Omy200061003	Novel	NA	NA	NA	NA	NA	NA	10.35	0.0018	NA	NA
Omy200111978	Novel	NA	NA	NA	NA	NA	NA	10.65	0.0063	NA	NA
Omy100145741	Novel	NA	NA	NA	NA	NA	NA	11.67	0.037	NA	NA
Omy400051094		NA	NA	NA	NA	NA	NA	11.67	9.7e-06	NA	NA
Omy400174460	Novel	NA	NA	NA	NA	NA	NA	11.92	0.02	NA	NA
Omy400089737	Novel	NA	NA	NA	NA	NA	NA	11.99	1.7e-10	NA	NA
Omy500072342	Novel	NA	NA	NA	NA	NA	NA	12.77	0.0033	NA	NA
Omy400092003	Novel	2.47	0.0131329	3.05	0.000192536	3.07	0.000146161	13.59	3.9e-11	NA	NA
Omy500046316	Novel	NA	NA	NA	NA	NA	NA	14.81	0.00012	NA	NA
Omy100099192	Novel	NA	NA	11.07	0.0045	NA	NA	17.35	0.037	NA	NA
Omy400060742		NA	NA	NA	NA	NA	NA	20.5	0.0055	NA	NA
Omy400041267	Novel	-21.11	1.9e-36	-28.11	1.3e-38	-21.11	2.1e-36	NA	NA	NA	NA
Omy500033428		-7.28	0.00012	-7.28	0.00013	-15.13	6.9e-06	NA	NA	NA	NA
Omy100067719	Novel	-11.08	0.0041	-5.64	0.039	-11.48	0.0047	NA	NA	NA	NA
Omy500000214	Novel	-11.09	5.1e-07	-12.45	7.72038e-11	-11.09	6.6e-07	NA	NA	NA	NA
Omy200186419	Novel	NA	NA	NA	NA	-10.96	0.015	NA	NA	NA	NA
Omy100098952	Novel	-10.68	5.6e-06	-10.68	6.1e-06	-10.68	6.8e-06	NA	NA	NA	NA
Omy100123876	Novel	NA	NA	NA	NA	-10.6	0.026	NA	NA	NA	NA
Omy400042610	Novel	-3.68	0.0329703	-5.65	0.0071	-10.58	0.00084	NA	NA	NA	NA
Omy100145564	Novel	NA	NA	-5.07	0.025	-9.99	0.0029	NA	NA	NA	NA
Omy400119822		-4.79	0.00013	-4.79	0.00015	-9.96	3.8e-07	NA	NA	NA	NA
Omy200166067	Novel	NA	NA	NA	NA	-9.6	0.0029	NA	NA	NA	NA
Omy400006036	Novel	-3	0.0106726	-3	0.0116153	-9.48	1.6e-06	NA	NA	NA	NA
Omy400037065	Novel	-4.47	0.0028	-3.01	0.043365	-9.26	5.1e-05	NA	NA	NA	NA
Omy400120542	Novel	NA	NA	NA	NA	-9.24	0.041	NA	NA	NA	NA
Omy500006175	Novel	-3.68	6.65384e-07	-9.24	0.00028	-9.24	0.0003	NA	NA	NA	NA
Omy500049649	Novel	NA	NA	NA	NA	-9.15	0.013	NA	NA	NA	NA
Omy300034242	Novel	-8.81	0.011	NA	NA	-9.12	0.013	NA	NA	NA	NA
Omy500057331		NA	NA	NA	NA	-8.85	7.5e-09	NA	NA	NA	NA
Omy100135402	Novel	-8.75	0.019	-8.75	0.02	-8.75	0.021	NA	NA	NA	NA
Omy100072139	Novel	NA	NA	NA	NA	-8.73	0.013	NA	NA	NA	NA
Omy400071318	Novel	NA	NA	NA	NA	-8.66	0.034	NA	NA	NA	NA
Omy400084339	Novel	-8.62	0.00072	-8.62	0.00079	-8.62	0.00084	NA	NA	NA	NA
Omy200064874	Novel	-8.38	0.03	-2.02	0.00132092	-8.38	0.034	NA	NA	NA	NA
Omy500014846	Novel	-4.03	0.023	-4.03	0.025	-8.37	0.0014	NA	NA	NA	NA
Omy500012749		-8.29	0.0053	-8.29	0.0057	-8.29	0.0061	NA	NA	NA	NA
Omy200113718	Novel	-8.16	4e-06	-8.16	4.3e-06	-8.16	4.8e-06	NA	NA	NA	NA
Omy400086909	Novel	-7.62	0.0053	-7.62	0.0057	-7.62	0.0061	NA	NA	NA	NA
Omy300107127	Novel	-7.48	0.0002	-7.48	0.00022	-7.48	0.00024	NA	NA	NA	NA
Omy500023693		-7.43	0.021	-7.43	0.023	-7.43	0.024	NA	NA	NA	NA
Omy300053014	Novel	-7.38	0.03	-3.16	0.00132092	-7.38	0.034	NA	NA	NA	NA
Omy400095268	Novel	NA	NA	NA	NA	-7.37	0.0011	NA	NA	NA	NA
Omy400030047	Novel	-7.2	0.0032	-7.2	0.0036	-7.2	0.0038	NA	NA	NA	NA
Omy400070795	Novel	-6.84	0.0053	NA	NA	-7.09	0.0061	NA	NA	NA	NA
Omy500061694	Novel	-7.08	0.00015	-3.22	1.49914e-08	-7.08	0.00018	NA	NA	NA	NA
Omy500007657	Novel	-3.41	0.0282565	NA	NA	-7.07	0.0004	NA	NA	NA	NA
Omy500004659		-5.7	0.000107714	-6.85	0.015	-6.85	0.015	NA	NA	NA	NA
Omy400015335	Novel	-4.44	0.023	-4.44	0.025	-6.84	0.0038	NA	NA	NA	NA
Omy400003986	Novel	NA	NA	NA	NA	-6.72	0.00021	NA	NA	NA	NA
Omy500035788		-6.68	9.2e-05	-9.37	7.8162e-09	-6.68	0.00011	NA	NA	NA	NA
Omy100088137	Novel	-4.87	0.036	-5	0.039	-6.57	0.015	NA	NA	NA	NA
Omy500079418	Novel	NA	NA	NA	NA	-6.47	0.007	NA	NA	NA	NA
Omy400083881	Novel	NA	NA	NA	NA	-6.43	0.011	NA	NA	NA	NA
Omy500035290	Novel	-3.09	0.0366406	-3.09	0.0396392	-6.42	0.00076	NA	NA	NA	NA
Omy200065028	Novel	NA	NA	NA	NA	-6.38	0.0027	NA	NA	NA	NA
Omy400128061	Novel	-3.29	0.0229716	-6.8	0.00016	-6.37	0.00053	NA	NA	NA	NA
Omy400052234	Novel	-6.3	0.034	-6.11	0.000396765	-6.3	0.038	NA	NA	NA	NA
Omy500082356	Novel	-5.92	0.034	NA	NA	-6.14	0.038	NA	NA	NA	NA
Omy100078692	Novel	-10.63	0.0041	-10.63	0.0045	-6.1	0.000128512	NA	NA	NA	NA
Omy100090858	Novel	-4.54	3.6e-05	-3.68	0.000454622	-6.05	1.9e-06	NA	NA	NA	NA
Omy500060954	Novel	NA	NA	NA	NA	-6.01	0.002	NA	NA	NA	NA
Omy500082599	Novel	-4.09	0.022	-12.83	0.00011	-6.01	0.0047	NA	NA	NA	NA
Omy400034434	Novel	-3.46	0.000840589	-4.04	0.00021	-5.8	5.9e-06	NA	NA	NA	NA
Omy500071235	Novel	-5.78	0.0096	-5.78	0.01	-5.78	0.011	NA	NA	NA	NA
Omy100210951	Novel	NA	NA	-6.14	0.01	-5.76	0.011	NA	NA	NA	NA
Omy400034642	Novel	-5.64	0.0096	NA	NA	-5.74	0.011	NA	NA	NA	NA
Omy400060347	Novel	-5.68	0.036	-5.68	0.039	-5.68	0.04	NA	NA	NA	NA
Omy400055974	Novel	NA	NA	NA	NA	-5.67	0.0047	NA	NA	NA	NA
Omy400011147	Novel	-3.72	0.000175607	-5.79	7.2e-07	-5.59	2.5e-06	NA	NA	NA	NA
Omy500006623		-2.86	0.045891	-5.91	0.0013	-5.54	0.0013	NA	NA	NA	NA
Omy400108827	Novel	-5.39	0.00048	-4.13	0.003	-5.46	0.00057	NA	NA	NA	NA
Omy300053515	Novel	-5.44	0.01	-5.44	0.011	-5.44	0.012	NA	NA	NA	NA
Omy200058704	Novel	-9.73	0.0024	-5.43	0.025	-5.43	0.026	NA	NA	NA	NA
Omy400050906	Novel	-5.42	0.036	-5.42	0.039	-5.42	0.04	NA	NA	NA	NA
Omy400012429	Novel	NA	NA	NA	NA	-5.42	0.040576	NA	NA	NA	NA
Omy200087374	Novel	NA	NA	NA	NA	-5.38	0.026	NA	NA	NA	NA
Omy300023793	Novel	-10.2	2.9e-07	-11.28	3.3e-07	-5.36	6e-05	NA	NA	NA	NA
Omy200211332	Novel	-3.96	0.0018	-4.06	0.002	-5.34	0.00014	NA	NA	NA	NA
Omy400010115		-7.92	5.9e-07	-8.35	6.7e-07	-5.34	2.5e-05	NA	NA	NA	NA
Omy400180536	Novel	-10.88	3e-05	-5.33	0.0013	-5.33	0.0013	NA	NA	NA	NA
Omy200135768	Novel	-4.08	0.033	-4.08	0.036	-5.29	0.0075	NA	NA	NA	NA
Omy400163073		-5.2	0.0065	-3.88	0.036	-5.26	0.0075	NA	NA	NA	NA
Omy500003186		-5.04	0.023	NA	NA	-5.22	0.026	NA	NA	NA	NA
Omy300013075	Novel	NA	NA	NA	NA	-5.22	0.04	NA	NA	NA	NA
Omy500028415	Novel	-2.49	0.0266693	-2.49	0.0287593	-5.17	1.5e-05	NA	NA	NA	NA
Omy200128069	Novel	-5.16	0.023	-8.13	0.0093	-5.16	0.026	NA	NA	NA	NA
Omy400057637		NA	NA	NA	NA	-5.1	0.04	NA	NA	NA	NA
Omy500012087	Novel	-9.79	0.0015	NA	NA	-5.07	0.017	NA	NA	NA	NA
Omy500053849		-3.28	0.0229716	-3.39	0.0135086	-4.95	0.0014	NA	NA	NA	NA
Omy500018159		-10.1	1.7e-05	-4.94	0.0021	-4.94	0.0022	NA	NA	NA	NA
Omy300057542	Novel	-4.96	0.016	-4.96	0.017	-4.91	1.07823e-05	NA	NA	NA	NA
Omy500008731		-7.41	1.67634e-05	-4.87	0.025	-4.87	0.026	NA	NA	NA	NA
Omy500075778		-4.79	0.023	-5.22	5.113e-06	-4.79	0.026	NA	NA	NA	NA
Omy500032956	Novel	-3.24	0.0163678	-3.24	0.0178952	-4.75	0.0022	NA	NA	NA	NA
Omy500055773	Novel	-3.07	0.0295965	-3.07	0.0319396	-4.73	0.0022	NA	NA	NA	NA
Omy100115767	Novel	NA	NA	NA	NA	-4.73	0.026	NA	NA	NA	NA
Omy400057050	Novel	NA	NA	NA	NA	-4.69	0.0077	NA	NA	NA	NA
Omy400079684	Novel	-5.78	4.3e-06	-3.3	0.00198756	-4.69	4.2e-05	NA	NA	NA	NA
Omy400160746	Novel	NA	NA	NA	NA	-4.69	0.04	NA	NA	NA	NA
Omy400096773	Novel	NA	NA	-4.8	0.0031	-4.66	0.0077	NA	NA	NA	NA
Omy400116804	Novel	NA	NA	-4.97	0.011	-4.66	0.012	NA	NA	NA	NA
Omy100119836	Novel	-10.77	4.9e-06	-7.94	2.1e-05	-4.57	0.00059	NA	NA	NA	NA
Omy500023064	Novel	-6.73	0.034	-6.73	0.037	-4.54	0.000423538	NA	NA	NA	NA
Omy100067995	Novel	-6	0.001	-3.58	0.0304757	-4.52	0.0077	NA	NA	NA	NA
Omy400037659		-5.51	9.7e-279	-4.77	1.4e-250	-4.49	7.3e-238	NA	NA	NA	NA
Omy500035525		-3.03	0.00208908	-2.33	0.0431585	-4.47	6.7e-05	NA	NA	NA	NA
Omy400035414	Novel	NA	NA	-2.98	0.00366647	-4.38	0.00011	NA	NA	NA	NA
Omy300037905	Novel	-4.37	0.023	-2.01	1.81641e-05	-4.37	0.026	NA	NA	NA	NA
Omy500070194	Novel	-4.25	0.0002	-4.47	9.5e-05	-4.32	0.00011	NA	NA	NA	NA
Omy400022978	Novel	-3.22	0.00255741	-2.63	0.0153923	-4.25	0.00016	NA	NA	NA	NA
Omy200067153	Novel	NA	NA	-9.06	0.0022	-4.25	0.039	NA	NA	NA	NA
Omy500050667	Novel	NA	NA	NA	NA	-4.24	0.011	NA	NA	NA	NA
Omy400045551	Novel	-3.96	1.9e-24	-4.07	8.2e-25	-4.24	6.5e-26	NA	NA	NA	NA
Omy400137423	Novel	NA	NA	NA	NA	-4.2	0.0077	NA	NA	NA	NA
Omy100101487	Novel	-8.09	0.002	NA	NA	-4.19	0.039	NA	NA	NA	NA
Omy400130388	Novel	-3.43	0.0437582	NA	NA	-4.19	0.025	NA	NA	NA	NA
Omy500018674	Novel	-3.19	0.00039321	-2.62	0.00418166	-4.17	1.1e-05	NA	NA	NA	NA
Omy500009796	Novel	NA	NA	NA	NA	-4.16	0.039	NA	NA	NA	NA
Omy500054611		-3.12	0.00530924	-3.12	0.00575575	-4.14	0.00038	NA	NA	NA	NA
Omy400088600	Novel	-9.05	1.5e-13	-4.13	6.3e-08	-4.13	7.3e-08	NA	NA	NA	NA
Omy200063442	Novel	-4.05	0.022	-4.05	0.024	-4.05	0.025	NA	NA	NA	NA
Omy400018085	Novel	-4.02	0.035	-4.1	0.038	-4.05	0.039	NA	NA	NA	NA
Omy300062014	Novel	-5.86	0.0061	-4.04	0.038	-4.04	0.039	NA	NA	NA	NA
Omy200114786	Novel	NA	NA	NA	NA	-4.04	0.025	NA	NA	NA	NA
Omy200054611	Novel	-4.03	0.0368516	-4.04	0.0396863	-4.04	0.040576	NA	NA	NA	NA
Omy400023694	Novel	-2.86	0.0324202	-2.86	0.0349564	-3.89	0.003	NA	NA	NA	NA
Omy400031610		-4.94	3.5e-06	-5.09	3.8e-06	-3.88	0.00014	NA	NA	NA	NA
Omy500036118	Novel	-3.85	0.014	-3.85	0.016	-3.85	0.016	NA	NA	NA	NA
Omy400074243		-4.77	0.0028	-6.75	0.00044	-3.84	0.015	NA	NA	NA	NA
Omy100164286	Novel	-4.58	0.016	-4.7	0.017	-3.71	0.0368269	NA	NA	NA	NA
Omy500023439	Novel	-5.4	3e-08	-4.47	6.6e-07	-3.68	9.11487e-06	NA	NA	NA	NA
Omy400078959	Novel	-7.48	9.2e-05	-3.66	0.00926013	-3.66	0.00978226	NA	NA	NA	NA
Omy400016488	Novel	-2.84	4.16263e-10	-3.22	8.24597e-12	-3.57	2.15754e-13	NA	NA	NA	NA
Omy100138966	Novel	-6.75	1.1e-07	-3.55	0.000263932	-3.55	0.000286834	NA	NA	NA	NA
Omy500069310	Novel	-4.16	3.4e-09	-3.03	1.7904e-06	-3.52	1.23761e-07	NA	NA	NA	NA
Omy500049071	Novel	-5.19	0.0018	NA	NA	-3.5	0.0204293	NA	NA	NA	NA
Omy400089843	Novel	-7.09	0.0009	-3.47	0.0331085	-3.47	0.0343797	NA	NA	NA	NA
Omy400060674	Novel	-3.39	4.17273e-28	-4.87	6e-40	-3.41	2.42141e-28	NA	NA	NA	NA
Omy500040497	Novel	-3.32	0.00134236	-4.15	0.00034	-3.32	0.00156641	NA	NA	NA	NA
Omy400041266	Novel	-3.41	1.94328e-08	-3.97	8.9e-10	-3.3	5.22122e-08	NA	NA	NA	NA
Omy100127928	Novel	-3.81	0.0011	-4.45	0.00023	-3.18	0.00472104	NA	NA	NA	NA
Omy400042847		-5.17	0.00013	-3.18	0.00710848	-3.18	0.0075648	NA	NA	NA	NA
Omy500021914		-3.12	0.045891	-6.72	0.00044	-3.12	0.049898	NA	NA	NA	NA
Omy200203364	Novel	-3.03	0.0212103	-3.06	0.0230216	-3.04	0.0240212	NA	NA	NA	NA
Omy300078127	Novel	-8.66	8.6e-06	-3.61	0.00849995	-2.95	0.0293543	NA	NA	NA	NA
Omy500075953	Novel	-4.62	9.2e-07	-2.97	0.000444177	-2.93	0.000477846	NA	NA	NA	NA
Omy500079185	Novel	-4.09	0.00074	NA	NA	-2.88	0.0121611	NA	NA	NA	NA
Omy400012266		-2.85	1.9933e-05	-4.22	6.3e-09	-2.88	1.3155e-05	NA	NA	NA	NA
Omy200012064	Novel	-2.49	3.2e-37	-2.66	1.6e-41	-2.86	4.8e-46	NA	NA	NA	NA
Omy100064953	Novel	-4.57	0.0028	NA	NA	-2.84	0.0442538	NA	NA	NA	NA
Omy500034738	Novel	-3.63	4.32331e-06	-5.71	2.7e-09	-2.79	0.000261123	NA	NA	NA	NA
Omy400041370		-4.39	2.8e-14	-2.79	2.55489e-08	-2.79	2.91245e-08	NA	NA	NA	NA
Omy500036060	Novel	-4.07	8.7e-08	-2.79	5.71258e-05	-2.77	6.2958e-05	NA	NA	NA	NA
Omy300102450	Novel	-3.82	5.2e-06	-4.04	2.5e-06	-2.76	0.000664299	NA	NA	NA	NA
Omy500028417	Novel	-2.7	4.2e-09	-3.41	1.5e-12	-2.71	5.5e-09	NA	NA	NA	NA
Omy500008359		-2.28	0.0229716	-4.08	3.8e-05	-2.65	0.00417428	NA	NA	NA	NA
Omy500092482	Novel	-4.22	0.00032	-3.32	0.0031364	-2.63	0.0292425	NA	NA	NA	NA
Omy400015188	Novel	-6.88	8.7e-06	-2.93	0.0163159	-2.59	0.0279716	NA	NA	NA	NA
Omy400020529	Novel	-4.95	9.1e-06	-3.45	0.000579076	-2.51	0.0107806	NA	NA	NA	NA
Omy500044336	Novel	-3.15	1.46187e-09	-3.8	7.5e-12	-2.51	1.48551e-06	NA	NA	NA	NA
Omy500051428	Novel	-9.26	2.3e-06	-3.41	0.00255095	-2.49	0.0436265	NA	NA	NA	NA
Omy500088137	Novel	-4.61	5.6e-05	-2.43	0.0386766	-2.43	0.0396709	NA	NA	NA	NA
Omy500039292	Novel	-4.77	3.6e-05	-3.33	0.00092882	-2.42	0.0259997	NA	NA	NA	NA
Omy300030764	Novel	NA	NA	NA	NA	-2.41	0.00443975	NA	NA	NA	NA
Omy500021023	Novel	-5.65	2.9e-07	-2.41	0.00788309	-2.41	0.00832846	NA	NA	NA	NA
Omy100156964	Novel	-2.76	0.0036	-2.75	0.004	-2.4	0.017	NA	NA	NA	NA
Omy400068194		NA	NA	NA	NA	-2.38	0.042192	NA	NA	NA	NA
Omy100083738	Novel	-2	0.045494	-2.01	0.046101	-2.3	0.01475	NA	NA	NA	NA
Omy500089619	Novel	-2.54	4e-191	-2.36	6.3e-167	-2.3	1.9e-157	NA	NA	NA	NA
Omy500049072	Novel	-11.69	8.4e-09	-2.26	0.033532	-2.26	0.0347172	NA	NA	NA	NA
Omy400085184	Novel	-2.46	3.59091e-10	-2.26	1.27006e-08	-2.23	2.3312e-08	NA	NA	NA	NA
Omy200206964	Novel	-8.63	0.0041	-8.63	0.0045	-2.19	0.000128512	NA	NA	NA	NA
Omy500072095	Novel	-2.2	1.4e-18	NA	NA	-2.11	6.6e-17	NA	NA	NA	NA
Omy200170099	Novel	-7.03	0.03	-7.03	0.032	-2.1	0.00139348	NA	NA	NA	NA
Omy500090683	Novel	-2.23	1.4e-12	NA	NA	-2.05	2.1e-10	NA	NA	NA	NA
Omy500046083		-2.35	8.7e-13	NA	NA	-2	8e-09	NA	NA	NA	NA
Omy500007349	Novel	2.26	4.1e-08	NA	NA	2.02	1.3e-05	NA	NA	NA	NA
Omy200207358	Novel	NA	NA	NA	NA	2.02	0.00024	NA	NA	NA	NA
Omy500004081	Novel	2.31	3e-57	2.17	6.5e-47	2.04	2e-38	NA	NA	NA	NA
Omy400028136		NA	NA	NA	NA	2.07	3.52026e-07	NA	NA	NA	NA
Omy500051092	Novel	NA	NA	NA	NA	2.09	0.000220588	NA	NA	NA	NA
Omy500014184	Novel	2.68	2.2e-09	2.54	4.3e-08	2.1	0.00017	NA	NA	NA	NA
Omy300037795	Novel	NA	NA	2.1	0.023283	2.1	0.0242229	NA	NA	NA	NA
Omy400087994	Novel	NA	NA	NA	NA	2.11	0.000746116	NA	NA	NA	NA
Omy500039807	Novel	2.32	0.000250564	2.47	3.14187e-05	2.13	0.00277386	NA	NA	NA	NA
Omy500009177		2.17	0.0368516	2.17	0.0396863	2.17	0.040576	NA	NA	NA	NA
Omy500004083	Novel	2.17	1.9e-40	2.03	1.3e-32	2.2	4.8e-42	NA	NA	NA	NA
Omy400052137	Novel	2.34	4.79968e-08	2.55	3.48724e-10	2.21	1.35968e-06	NA	NA	NA	NA
Omy400071282		NA	NA	NA	NA	2.23	0.0440781	NA	NA	NA	NA
Omy400031690	Novel	2.28	0.0267749	2.28	0.0288707	2.28	0.0301343	NA	NA	NA	NA
Omy300085186	Novel	2.36	0.000819049	2.03	0.0190493	2.35	0.000967577	NA	NA	NA	NA
Omy400016806		2.57	0.00089	2.45	0.0025	2.4	0.0047	NA	NA	NA	NA
Omy400056418	Novel	2.64	1.7e-51	2.03	1.3e-23	2.41	5.7e-40	NA	NA	NA	NA
Omy100146426	Novel	2.56	0.00035	NA	NA	2.42	0.0015	NA	NA	NA	NA
Omy400085444	Novel	2.47	9.8703e-05	2.71	3.66165e-06	2.44	0.000160448	NA	NA	NA	NA
Omy100004931	Novel	2.5	0.011343	2.3	0.014247	2.5	0.003497	NA	NA	NA	NA
Omy400019359		2.38	0.0469822	NA	NA	2.59	0.015952	NA	NA	NA	NA
Omy400132884	Novel	2.82	0.00025	2.5	0.0051	2.67	0.0011	NA	NA	NA	NA
Omy100140880	Novel	3.95	2.6e-32	3.62	5.22569e-27	2.68	4.81062e-13	NA	NA	NA	NA
Omy500012832	Novel	3.22	0.00112618	3.86	2.3e-05	2.87	0.0107806	NA	NA	NA	NA
Omy500065610	Novel	3.86	1.9e-09	3.38	5.61231e-07	3.01	3.05069e-05	NA	NA	NA	NA
Omy400088803	Novel	NA	NA	NA	NA	3.1	0.016787	NA	NA	NA	NA
Omy400017957	Novel	3.26	0.0255886	3.26	0.0276538	3.11	0.0404996	NA	NA	NA	NA
Omy500042064	Novel	3.91	2.1e-08	3.24	1.32924e-05	3.11	4.73969e-05	NA	NA	NA	NA
Omy500062545	Novel	3.78	7.3e-09	3.4	5.61231e-07	3.12	1.44565e-05	NA	NA	NA	NA
Omy400041730	Novel	3.33	0.0012247	4.48	6.6e-07	3.28	0.0014331	NA	NA	NA	NA
Omy400042369		4.69	3.6e-05	4.33	0.00023	3.32	0.0185486	NA	NA	NA	NA
Omy500013064		4.34	3.6e-05	3.27	0.00774837	3.34	0.00816761	NA	NA	NA	NA
Omy500028383	Novel	4.38	0.00014	4.38	0.00015	3.38	0.0140735	NA	NA	NA	NA
Omy500020789	Novel	NA	NA	3.02	0.0205974	3.4	0.00361068	NA	NA	NA	NA
Omy300036856	Novel	3.79	0.00019	3.75	0.0002	3.45	0.00156641	NA	NA	NA	NA
Omy200087093	Novel	4.27	9e-09	3.48	1.06266e-05	3.53	7.87803e-06	NA	NA	NA	NA
Omy400005580		3.85	0.0018	NA	NA	3.57	0.00670798	NA	NA	NA	NA
Omy200118177	Novel	3.61	0.0437582	3.8	0.023	3.58	0.0476952	NA	NA	NA	NA
Omy500013238	Novel	NA	NA	2.92	0.0281876	3.6	0.00116189	NA	NA	NA	NA
Omy300022990	Novel	3.9	0.021	4.16	0.011	3.62	0.0476952	NA	NA	NA	NA
Omy200159373	Novel	4.73	8.9e-08	4.23	4e-06	3.71	0.000139183	NA	NA	NA	NA
Omy300013928	Novel	4.44	0.0005	4.37	0.00084	3.71	0.00978226	NA	NA	NA	NA
Omy200227867	Novel	NA	NA	NA	NA	3.75	0.0071	NA	NA	NA	NA
Omy300110612	Novel	3.77	0.022	NA	NA	3.76	0.025	NA	NA	NA	NA
Omy500040147		3.79	0.00074	3.39	0.00586197	3.78	0.0013	NA	NA	NA	NA
Omy400047113	Novel	3.81	0.0058	NA	NA	3.79	0.0067	NA	NA	NA	NA
Omy100123555	Novel	NA	NA	3.77	0.036	3.81	0.037	NA	NA	NA	NA
Omy500059763	Novel	NA	NA	NA	NA	3.83	0.034	NA	NA	NA	NA
Omy500003606	Novel	3.21	2.49063e-07	3.92	3.4e-11	3.85	9.6e-11	NA	NA	NA	NA
Omy500034771	Novel	4.45	0.00033	3.87	0.003	3.94	0.0032	NA	NA	NA	NA
Omy300063322	Novel	3.5	0.0474065	4.67	0.0013	3.95	0.017	NA	NA	NA	NA
Omy500019868	Novel	3.63	0.000280876	3.56	0.000454622	3.95	4.1e-05	NA	NA	NA	NA
Omy500041356	Novel	3.69	0.0134179	NA	NA	3.97	0.0047	NA	NA	NA	NA
Omy400036146		NA	NA	3.69	0.00672433	3.97	0.0032	NA	NA	NA	NA
Omy500061169	Novel	3.98	0.0368516	3.97	0.0396863	3.98	0.040576	NA	NA	NA	NA
Omy500067833	Novel	5.32	7.3e-09	3.9	8.8e-05	4.01	4.1e-05	NA	NA	NA	NA
Omy200099061	Novel	3.48	0.00539103	NA	NA	4.04	0.00058	NA	NA	NA	NA
Omy500078135	Novel	NA	NA	3.49	0.0331085	4.09	0.0049	NA	NA	NA	NA
Omy400052979	Novel	3.87	0.031	NA	NA	4.11	0.016	NA	NA	NA	NA
Omy400056517	Novel	3.5	0.0437582	3.44	0.0468588	4.13	0.0049	NA	NA	NA	NA
Omy200108725	Novel	4.71	0.00033	3.91	0.0067	4.17	0.0032	NA	NA	NA	NA
Omy500006679	Novel	4.69	5.8e-07	4.82	2.6e-07	4.27	1.1e-05	NA	NA	NA	NA
Omy300052818	Novel	5.08	1.3e-08	4.19	6.3e-06	4.29	4.5e-06	NA	NA	NA	NA
Omy200095206	Novel	4	0.0018	4.63	9.5e-05	4.31	0.00059	NA	NA	NA	NA
Omy400035419		NA	NA	NA	NA	4.33	0.011	NA	NA	NA	NA
Omy500029069	Novel	4.4	0.036	4.29	0.039	4.36	0.04	NA	NA	NA	NA
Omy500031562		4.4	0.036	4.29	0.039	4.36	0.04	NA	NA	NA	NA
Omy100122470	Novel	4.65	0.0067	4.87	0.0047	4.37	0.018	NA	NA	NA	NA
Omy400091225	Novel	4.75	0.0012	5.01	0.00053	4.37	0.005	NA	NA	NA	NA
Omy400059239	Novel	4.08	0.01	4.33	0.0047	4.38	0.005	NA	NA	NA	NA
Omy200068470	Novel	3.73	0.022	NA	NA	4.38	0.005	NA	NA	NA	NA
Omy400086854	Novel	5.92	0.00045	4.83	0.0073	4.38	0.026	NA	NA	NA	NA
Omy500054851	Novel	NA	NA	3.3	0.0426536	4.41	0.00092	NA	NA	NA	NA
Omy500070089		4.74	8.7e-09	3.87	9.1e-06	4.47	7.4e-08	NA	NA	NA	NA
Omy500019838	Novel	NA	NA	NA	NA	4.49	0.04	NA	NA	NA	NA
Omy400058240	Novel	4.89	0.00076	4.07	0.011	4.52	0.0033	NA	NA	NA	NA
Omy500079088	Novel	3.9	5.3e-05	4.48	1.6e-06	4.52	1.2e-06	NA	NA	NA	NA
Omy200062890	Novel	NA	NA	NA	NA	4.53	0.0077	NA	NA	NA	NA
Omy500086965	Novel	4.65	0.0028	4.55	0.0031	4.62	0.0033	NA	NA	NA	NA
Omy500079985		4.14	0.015	NA	NA	4.64	0.005	NA	NA	NA	NA
Omy100045117	Novel	NA	NA	4.67	0.025	4.67	0.026	NA	NA	NA	NA
Omy500084177	Novel	4.68	0.036	NA	NA	4.68	0.04	NA	NA	NA	NA
Omy500028704	Novel	4.76	0.036	NA	NA	4.72	0.04	NA	NA	NA	NA
Omy400029983	Novel	5.25	2.1e-05	3.94	0.0045	4.73	0.00025	NA	NA	NA	NA
Omy500053418	Novel	NA	NA	4.68	0.0047	4.73	0.005	NA	NA	NA	NA
Omy400078723	Novel	5.29	0.0043	NA	NA	4.76	0.018	NA	NA	NA	NA
Omy400107733	Novel	4.18	0.0041	4.71	0.00056	4.77	0.00039	NA	NA	NA	NA
Omy100129635	Novel	NA	NA	NA	NA	4.78	0.04	NA	NA	NA	NA
Omy500021902	Novel	3.83	0.021	NA	NA	4.82	0.0014	NA	NA	NA	NA
Omy300091673	Novel	NA	NA	4.76	0.025	4.83	0.018	NA	NA	NA	NA
Omy100133639	Novel	4.87	0.036	NA	NA	4.86	0.04	NA	NA	NA	NA
Omy100103466	Novel	4.94	0.036	5.23	0.017	4.88	0.04	NA	NA	NA	NA
Omy500075220	Novel	NA	NA	NA	NA	4.92	0.018	NA	NA	NA	NA
Omy300104278	Novel	5.09	5.3e-05	5.02	9.2e-05	5.07	6.4e-05	NA	NA	NA	NA
Omy500063058	Novel	5.15	0.0065	NA	NA	5.11	0.0075	NA	NA	NA	NA
Omy500001952	Novel	NA	NA	5.13	0.00418973	5.14	0.00443975	NA	NA	NA	NA
Omy500022216	Novel	NA	NA	5.12	0.025	5.16	0.026	NA	NA	NA	NA
Omy500066509	Novel	NA	NA	NA	NA	5.2	0.026	NA	NA	NA	NA
Omy400045753		NA	NA	NA	NA	5.2	0.017	NA	NA	NA	NA
Omy500012878		NA	NA	NA	NA	5.21	0.0032	NA	NA	NA	NA
Omy500013474	Novel	5.78	0.00012	6.31	1.8e-05	5.22	0.00089	NA	NA	NA	NA
Omy400133763		6.6	3.16008e-05	4.76	0.00132092	5.22	0.00139348	NA	NA	NA	NA
Omy500010115	Novel	6.29	0.0004	NA	NA	5.22	0.0047	NA	NA	NA	NA
Omy200121986	Novel	3.64	0.0368516	5.25	0.000724236	5.25	0.000773337	NA	NA	NA	NA
Omy400016125	Novel	NA	NA	5.26	0.017	5.26	0.018	NA	NA	NA	NA
Omy400046213	Novel	6.3	0.001	5.13	0.017	5.26	0.012	NA	NA	NA	NA
Omy500047692	Novel	4.32	2.3e-06	4.58	4.1e-07	5.29	2.5e-09	NA	NA	NA	NA
Omy500025439		NA	NA	6.27	0.00019	5.33	0.0021	NA	NA	NA	NA
Omy500080821	Novel	6.38	0.00015	5.31	0.0029	5.38	0.003	NA	NA	NA	NA
Omy100104746	Novel	5.17	1.4e-06	4.22	0.00022	5.41	6.8e-07	NA	NA	NA	NA
Omy500062150		NA	NA	NA	NA	5.42	0.026	NA	NA	NA	NA
Omy500026720	Novel	5.44	0.015	5.44	0.016	5.44	0.017	NA	NA	NA	NA
Omy200049837	Novel	NA	NA	NA	NA	5.44	0.04	NA	NA	NA	NA
Omy500044994	Novel	5.02	9.1e-06	4.92	1.5e-05	5.48	1e-06	NA	NA	NA	NA
Omy500042063		8.65	4.3e-05	9.66	5.3e-06	5.48	0.026	NA	NA	NA	NA
Omy500020752		3.59	0.00539103	4.4	0.00015	5.49	6.3e-07	NA	NA	NA	NA
Omy100101623	Novel	5.86	0.021	5.44	0.037	5.51	0.038	NA	NA	NA	NA
Omy500010563	Novel	5.05	0.00048	5.45	0.00013	5.52	0.00014	NA	NA	NA	NA
Omy400074698	Novel	3.24	0.000169063	4.38	1.6e-08	5.62	8.9e-14	NA	NA	NA	NA
Omy100113217	Novel	5.67	0.021	5.56	0.037	5.63	0.024	NA	NA	NA	NA
Omy200082035	Novel	5.67	0.023	5.56	0.025	5.63	0.026	NA	NA	NA	NA
Omy500061585	Novel	4.62	0.036	NA	NA	5.63	0.0075	NA	NA	NA	NA
Omy200087813	Novel	6.8	0.0015	6.8	0.0016	5.7	0.017	NA	NA	NA	NA
Omy500063745	Novel	5.87	0.0041	6.74	0.00071	5.8	0.0047	NA	NA	NA	NA
Omy100054214	Novel	6.42	0.0004	5.83	0.0018	5.9	0.002	NA	NA	NA	NA
Omy300044469	Novel	8.52	3.9e-13	7.42	1.9e-10	5.96	5.7e-07	NA	NA	NA	NA
Omy200220287	Novel	NA	NA	NA	NA	6.05	0.038	NA	NA	NA	NA
Omy500052538	Novel	NA	NA	6.08	0.016	6.22	0.011	NA	NA	NA	NA
Omy100107260	Novel	6.24	0.00036	6.23	0.0004	6.23	0.00042	NA	NA	NA	NA
Omy200116199	Novel	NA	NA	NA	NA	6.29	0.024	NA	NA	NA	NA
Omy400058235	Novel	NA	NA	6.25	0.015	6.32	0.0098	NA	NA	NA	NA
Omy200054768	Novel	NA	NA	NA	NA	6.36	0.017	NA	NA	NA	NA
Omy500034563		NA	NA	5.26	0.039	6.38	0.007	NA	NA	NA	NA
Omy400035771		NA	NA	5.31	0.039	6.39	0.0044	NA	NA	NA	NA
Omy500021930	Novel	NA	NA	NA	NA	6.39	0.015	NA	NA	NA	NA
Omy400092510	Novel	6.33	0.0026	6.54	0.0018	6.45	0.002	NA	NA	NA	NA
Omy500034040	Novel	7.59	0.00034	6.42	0.0042	6.49	0.0027	NA	NA	NA	NA
Omy400029313	Novel	6.94	4e-05	5.35	0.0031	6.56	0.00013	NA	NA	NA	NA
Omy500020120	Novel	8.72	1e-14	7.5	1.6e-11	6.59	3.9e-09	NA	NA	NA	NA
Omy500015427		7.31	0.002	NA	NA	6.77	0.0061	NA	NA	NA	NA
Omy500039357	Novel	9.06	0.0012	7.89	0.0057	6.87	0.024	NA	NA	NA	NA
Omy500004878		7.97	2.5e-05	5.64	0.0066	6.89	0.0004	NA	NA	NA	NA
Omy500068815	Novel	NA	NA	8.97	0.0027	6.96	0.034	NA	NA	NA	NA
Omy500027152	Novel	6.08	0.0023	4.8	0.039	7.01	0.0004	NA	NA	NA	NA
Omy500042478	Novel	8.2	7.2e-05	6.92	0.0016	7.07	0.0011	NA	NA	NA	NA
Omy400038275	Novel	6.25	0.023	6.59	0.016	7.2	0.007	NA	NA	NA	NA
Omy200132628	Novel	NA	NA	NA	NA	7.25	0.034	NA	NA	NA	NA
Omy300047533	Novel	8.58	4e-06	7.3	0.00016	7.44	0.00011	NA	NA	NA	NA
Omy400039534		NA	NA	NA	NA	7.45	0.034	NA	NA	NA	NA
Omy200135844	Novel	6.6	0.034	6.5	0.037	7.57	0.0098	NA	NA	NA	NA
Omy200104052	Novel	NA	NA	7.61	0.02	7.61	0.021	NA	NA	NA	NA
Omy500081230	Novel	NA	NA	6.53	0.00099	7.65	8.6e-05	NA	NA	NA	NA
Omy500001676	Novel	6.83	0.0004	5.63	0.0071	7.7	6.5e-05	NA	NA	NA	NA
Omy400044521		8.42	4.3e-05	5.45	0.016	8.06	8.6e-05	NA	NA	NA	NA
Omy500055840	Novel	7.02	0.047	NA	NA	8.08	0.013	NA	NA	NA	NA
Omy500015065		9.3	0.00012	8.13	0.00099	8.2	0.0011	NA	NA	NA	NA
Omy200083689	Novel	9.45	0.00015	7.12	0.0057	8.36	0.00084	NA	NA	NA	NA
Omy400067555		NA	NA	9.96	0.00047	8.4	0.0038	NA	NA	NA	NA
Omy200107415	Novel	9.51	5.2e-05	7.18	0.0036	8.42	0.0003	NA	NA	NA	NA
Omy500015670	Novel	7.53	1.9e-05	7.43	2.1e-05	8.5	1.6e-06	NA	NA	NA	NA
Omy400156864	Novel	NA	NA	NA	NA	8.56	0.0079	NA	NA	NA	NA
Omy300013920	Novel	NA	NA	7.46	0.032	8.57	0.0079	NA	NA	NA	NA
Omy400122977		NA	NA	NA	NA	8.78	0.0098	NA	NA	NA	NA
Omy400003139		8.64	3.3e-09	8.48	6.5e-09	9.11	8.1e-10	NA	NA	NA	NA
Omy200159946	Novel	NA	NA	NA	NA	9.18	0.034	NA	NA	NA	NA
Omy500001960	Novel	8.32	0.03	10.15	0.0045	9.22	0.013	NA	NA	NA	NA
Omy200138138	Novel	8.32	0.047	9.29	0.02	9.29	0.021	NA	NA	NA	NA
Omy200083254	Novel	7.27	0.014	9.27	0.00079	9.34	0.00051	NA	NA	NA	NA
Omy200066314	Novel	9.57	0.0041	NA	NA	9.54	0.0047	NA	NA	NA	NA
Omy100217339	Novel	10.72	1.6e-06	11.01	5.8e-07	9.58	1.7e-05	NA	NA	NA	NA
Omy100067839	Novel	NA	NA	NA	NA	9.63	0.021	NA	NA	NA	NA
Omy200064427	Novel	11.58	8.4e-09	8.38	3.6e-05	10.57	1.9e-07	NA	NA	NA	NA
Omy200084179	Novel	NA	NA	NA	NA	10.66	0.026	NA	NA	NA	NA
Omy400046082	Novel	14.04	0.0015	NA	NA	10.72	0.034	NA	NA	NA	NA
Omy400102048	Novel	10.2	0.019	NA	NA	11.21	0.0079	NA	NA	NA	NA
Omy400011800	Novel	12.52	1.8e-05	13.58	3.4e-06	11.39	0.00012	NA	NA	NA	NA
Omy500053925	Novel	10.34	5.2e-05	12.15	3.4e-06	12.15	3.9e-06	NA	NA	NA	NA
Omy300046765	Novel	11.16	0.0024	10.94	0.0027	12.18	0.001	NA	NA	NA	NA
Omy400006966		11.34	0.019	11.24	0.02	12.24	0.013	NA	NA	NA	NA
Omy100090389	Novel	NA	NA	11.22	0.025	12.38	0.0092	NA	NA	NA	NA
Omy500007855		8.34	0.0085	15.29	3.5e-07	14.32	1.3e-06	NA	NA	NA	NA
Omy200102282	Novel	13.46	0.037	NA	NA	14.39	0.041	NA	NA	NA	NA
Omy200216039	Novel	NA	NA	76.64	0.005	19.23	0.0003	NA	NA	NA	NA
Omy400076292	Novel	-10.25	0.023	-11.34	0.025	NA	NA	NA	NA	NA	NA
Omy400180220	Novel	-10.2	0.03	-11.27	0.0087	NA	NA	NA	NA	NA	NA
Omy200215909	Novel	NA	NA	-9.52	0.02	NA	NA	NA	NA	NA	NA
Omy400045979		NA	NA	-8.62	0.012	NA	NA	NA	NA	NA	NA
Omy100087158	Novel	NA	NA	-8.33	0.032	NA	NA	NA	NA	NA	NA
Omy100140447	Novel	NA	NA	-8.14	0.00079	NA	NA	NA	NA	NA	NA
Omy400001858	Novel	NA	NA	-7.55	0.032	NA	NA	NA	NA	NA	NA
Omy500074415	Novel	NA	NA	-7.47	0.0026	NA	NA	NA	NA	NA	NA
Omy500049347	Novel	NA	NA	-7.38	0.0093	NA	NA	NA	NA	NA	NA
Omy400020560	Novel	NA	NA	-7.37	0.0093	NA	NA	NA	NA	NA	NA
Omy200118314	Novel	NA	NA	-7.12	0.0016	NA	NA	NA	NA	NA	NA
Omy100076910	Novel	NA	NA	-6.85	0.0042	NA	NA	NA	NA	NA	NA
Omy400023233	Novel	NA	NA	-6.47	0.00031	NA	NA	NA	NA	NA	NA
Omy400047147		NA	NA	-6.35	0.0093	NA	NA	NA	NA	NA	NA
Omy400163461	Novel	NA	NA	-6.32	0.037	NA	NA	NA	NA	NA	NA
Omy300067434	Novel	NA	NA	-6.17	0.00044	NA	NA	NA	NA	NA	NA
Omy100085451	Novel	-5.49	0.015	-6.07	0.016	NA	NA	NA	NA	NA	NA
Omy200097806	Novel	-10.96	0.0003	-6.06	0.0042	NA	NA	NA	NA	NA	NA
Omy500047201	Novel	-3.38	0.00452324	-5.61	8.8e-05	NA	NA	NA	NA	NA	NA
Omy500044218	Novel	NA	NA	-5.57	0.0045	NA	NA	NA	NA	NA	NA
Omy500030851	Novel	NA	NA	-5.46	2.1e-05	NA	NA	NA	NA	NA	NA
Omy300036059	Novel	NA	NA	-5.45	0.025	NA	NA	NA	NA	NA	NA
Omy500001018	Novel	NA	NA	-5.37	0.037	NA	NA	NA	NA	NA	NA
Omy500004740	Novel	NA	NA	-5.16	0.039	NA	NA	NA	NA	NA	NA
Omy500061995	Novel	-4.56	0.016	-5.04	0.0071	NA	NA	NA	NA	NA	NA
Omy500008814	Novel	NA	NA	-5.02	0.0071	NA	NA	NA	NA	NA	NA
Omy400051173	Novel	-4.5	0.036	-4.98	0.039	NA	NA	NA	NA	NA	NA
Omy400061701		NA	NA	-4.87	0.0031	NA	NA	NA	NA	NA	NA
Omy100093738	Novel	NA	NA	-4.8	0.011	NA	NA	NA	NA	NA	NA
Omy200187283	Novel	NA	NA	-4.56	0.017	NA	NA	NA	NA	NA	NA
Omy400065697		NA	NA	-4.45	1.6e-06	NA	NA	NA	NA	NA	NA
Omy100134530	Novel	NA	NA	-4.17	0.016	NA	NA	NA	NA	NA	NA
Omy400045823	Novel	-3.32	0.0398182	-4.16	0.011	NA	NA	NA	NA	NA	NA
Omy500015760		NA	NA	-4.16	0.011	NA	NA	NA	NA	NA	NA
Omy400004265		-5.93	0.0026	-4.14	0.016	NA	NA	NA	NA	NA	NA
Omy500007889	Novel	-3.11	0.0295965	-4.08	0.0045	NA	NA	NA	NA	NA	NA
Omy200111000	Novel	-3.63	0.00539103	-4.02	0.0029	NA	NA	NA	NA	NA	NA
Omy500020246	Novel	NA	NA	-3.95	0.038	NA	NA	NA	NA	NA	NA
Omy400037706	Novel	NA	NA	-3.94	0.036	NA	NA	NA	NA	NA	NA
Omy200194516	Novel	NA	NA	-3.88	0.023	NA	NA	NA	NA	NA	NA
Omy400071352	Novel	-6.89	0.0015	-3.81	0.024	NA	NA	NA	NA	NA	NA
Omy500007317	Novel	NA	NA	-3.26	0.013	NA	NA	NA	NA	NA	NA
Omy500076941	Novel	-4.11	0.0012	-3.17	0.0113656	NA	NA	NA	NA	NA	NA
Omy200111626	Novel	-3.94	0.0011	-2.71	0.0236341	NA	NA	NA	NA	NA	NA
Omy400053758	Novel	-2.46	7.23766e-16	-2.6	1.60966e-17	NA	NA	NA	NA	NA	NA
Omy100142572	Novel	NA	NA	-2.27	0.023283	NA	NA	NA	NA	NA	NA
Omy400041385		NA	NA	-2.15	8.43293e-06	NA	NA	NA	NA	NA	NA
Omy200080884	Novel	-2.22	0.047304	-2.12	4.07477e-25	NA	NA	NA	NA	NA	NA
Omy500020134	Novel	NA	NA	2.01	1e-08	NA	NA	NA	NA	NA	NA
Omy400137627		NA	NA	2.01	7.71406e-10	NA	NA	NA	NA	NA	NA
Omy200104115	Novel	2.06	4.2e-40	2.01	3.1e-37	NA	NA	NA	NA	NA	NA
Omy100184759	Novel	NA	NA	2.03	8.19528e-64	NA	NA	NA	NA	NA	NA
Omy500087701	Novel	NA	NA	2.04	1.50111e-25	NA	NA	NA	NA	NA	NA
Omy400023027		2.39	4e-21	2.12	1.5e-14	NA	NA	NA	NA	NA	NA
Omy400001146	Novel	NA	NA	2.16	7.90675e-11	NA	NA	NA	NA	NA	NA
Omy200197452	Novel	2.43	3.41471e-67	2.19	8.14101e-50	NA	NA	NA	NA	NA	NA
Omy400093180		2.62	0.034	2.75	0.02	NA	NA	NA	NA	NA	NA
Omy500035225	Novel	3.32	0.012	3.11	0.025	NA	NA	NA	NA	NA	NA
Omy300030188	Novel	NA	NA	8.9	2.68108e-10	NA	NA	NA	NA	NA	NA
Omy500032510	Novel	3.85	0.0092	3.81	0.01	NA	NA	NA	NA	NA	NA
Omy500033189	Novel	3.35	0.0282565	3.83	0.0045	NA	NA	NA	NA	NA	NA
Omy400051093		4.51	0.00078	3.98	0.0046	NA	NA	NA	NA	NA	NA
Omy500000396		4.49	0.0028	3.99	0.016	NA	NA	NA	NA	NA	NA
Omy400004385	Novel	NA	NA	4.01	0.036	NA	NA	NA	NA	NA	NA
Omy400039037	Novel	3.87	0.0058	4.04	0.0029	NA	NA	NA	NA	NA	NA
Omy400083550	Novel	5.06	0.0012	4.19	0.016	NA	NA	NA	NA	NA	NA
Omy500069677	Novel	4.07	0.015	4.46	0.0047	NA	NA	NA	NA	NA	NA
Omy500082338		NA	NA	4.49	0.017	NA	NA	NA	NA	NA	NA
Omy400159007	Novel	NA	NA	4.65	0.017	NA	NA	NA	NA	NA	NA
Omy300056348	Novel	4.87	0.016	4.82	0.025	NA	NA	NA	NA	NA	NA
Omy500024397	Novel	4.86	0.01	4.86	0.011	NA	NA	NA	NA	NA	NA
Omy500050634	Novel	5.02	0.01	5.02	0.011	NA	NA	NA	NA	NA	NA
Omy400011150	Novel	NA	NA	5.03	0.011	NA	NA	NA	NA	NA	NA
Omy500005386	Novel	5.03	0.023	5.03	0.025	NA	NA	NA	NA	NA	NA
Omy500057879	Novel	NA	NA	5.07	0.025	NA	NA	NA	NA	NA	NA
Omy500065053	Novel	5.23	0.015	5.13	0.016	NA	NA	NA	NA	NA	NA
Omy500044747		NA	NA	5.32	0.017	NA	NA	NA	NA	NA	NA
Omy500008065	Novel	5.49	0.016	5.39	0.017	NA	NA	NA	NA	NA	NA
Omy500007676	Novel	6.43	0.00025	5.43	0.0029	NA	NA	NA	NA	NA	NA
Omy500014522	Novel	NA	NA	5.59	0.037	NA	NA	NA	NA	NA	NA
Omy500014350	Novel	NA	NA	5.87	0.023	NA	NA	NA	NA	NA	NA
Omy400167929	Novel	NA	NA	6.3	0.023	NA	NA	NA	NA	NA	NA
Omy500029137	Novel	6.32	0.0038	6.32	0.0042	NA	NA	NA	NA	NA	NA
Omy100106439	Novel	NA	NA	6.33	0.037	NA	NA	NA	NA	NA	NA
Omy300063091	Novel	6.49	0.0017	6.38	0.0029	NA	NA	NA	NA	NA	NA
Omy400100492	Novel	7.53	9.2e-05	6.42	0.0018	NA	NA	NA	NA	NA	NA
Omy500044497	Novel	6.71	0.034	6.6	0.037	NA	NA	NA	NA	NA	NA
Omy100121991	Novel	7.78	0.014	7.1	0.037	NA	NA	NA	NA	NA	NA
Omy100220850	Novel	7.17	0.021	7.17	0.023	NA	NA	NA	NA	NA	NA
Omy400072316		NA	NA	7.27	0.0026	NA	NA	NA	NA	NA	NA
Omy500033190	Novel	8.57	1.2e-05	7.46	0.00016	NA	NA	NA	NA	NA	NA
Omy400051318		9.76	0.0024	7.53	0.032	NA	NA	NA	NA	NA	NA
Omy200094876	Novel	7.78	0.021	7.62	0.023	NA	NA	NA	NA	NA	NA
Omy500028584		8.02	0.019	7.92	0.02	NA	NA	NA	NA	NA	NA
Omy300091580	Novel	8.51	0.00043	8.41	0.00079	NA	NA	NA	NA	NA	NA
Omy500091853	Novel	NA	NA	8.79	0.032	NA	NA	NA	NA	NA	NA
Omy100080649	Novel	NA	NA	9.07	0.04	NA	NA	NA	NA	NA	NA
Omy200116869	Novel	11.96	0.014	10.79	0.04	NA	NA	NA	NA	NA	NA
Omy200162206	Novel	-13.85	0.037	NA	NA	NA	NA	NA	NA	NA	NA
Omy500013518	Novel	-11.88	0.00017	NA	NA	NA	NA	NA	NA	NA	NA
Omy400011312	Novel	-10.65	0.047	NA	NA	NA	NA	NA	NA	NA	NA
Omy100091354	Novel	-10.63	0.014	NA	NA	NA	NA	NA	NA	NA	NA
Omy400080425		-10.26	0.023	NA	NA	NA	NA	NA	NA	NA	NA
Omy400050642	Novel	-9.81	0.0068	NA	NA	NA	NA	NA	NA	NA	NA
Omy400051490		-9.68	0.037	NA	NA	NA	NA	NA	NA	NA	NA
Omy400016924	Novel	-9.45	0.0041	NA	NA	NA	NA	NA	NA	NA	NA
Omy100174620	Novel	-8.72	0.047	NA	NA	NA	NA	NA	NA	NA	NA
Omy400008826		-8.53	0.047	NA	NA	NA	NA	NA	NA	NA	NA
Omy400016050	Novel	-8.42	0.0012	NA	NA	NA	NA	NA	NA	NA	NA
Omy300029048	Novel	-8.35	0.0032	NA	NA	NA	NA	NA	NA	NA	NA
Omy400005877		-7.88	0.0032	NA	NA	NA	NA	NA	NA	NA	NA
Omy400030960	Novel	-7.06	0.019	NA	NA	NA	NA	NA	NA	NA	NA
Omy500003188	Novel	-6.52	0.034	NA	NA	NA	NA	NA	NA	NA	NA
Omy500084865	Novel	-6.4	0.015	NA	NA	NA	NA	NA	NA	NA	NA
Omy500015330	Novel	-6.31	0.0038	NA	NA	NA	NA	NA	NA	NA	NA
Omy200095568	Novel	-6.21	0.021	NA	NA	NA	NA	NA	NA	NA	NA
Omy300050381	Novel	-5.91	0.0061	NA	NA	NA	NA	NA	NA	NA	NA
Omy500024743	Novel	-5.8	0.00028	NA	NA	NA	NA	NA	NA	NA	NA
Omy200121146	Novel	-5.6	0.0061	NA	NA	NA	NA	NA	NA	NA	NA
Omy400064838	Novel	-5.46	0.036	NA	NA	NA	NA	NA	NA	NA	NA
Omy500012998	Novel	-5.23	0.01	NA	NA	NA	NA	NA	NA	NA	NA
Omy100180374	Novel	-5.18	3.3e-06	NA	NA	NA	NA	NA	NA	NA	NA
Omy200101749	Novel	-4.99	0.0021	NA	NA	NA	NA	NA	NA	NA	NA
Omy400133475	Novel	-4.93	0.036	NA	NA	NA	NA	NA	NA	NA	NA
Omy500048322	Novel	-4.87	0.0044	NA	NA	NA	NA	NA	NA	NA	NA
Omy500073590	Novel	-4.82	0.0067	NA	NA	NA	NA	NA	NA	NA	NA
Omy500016329	Novel	-4.71	0.0005	NA	NA	NA	NA	NA	NA	NA	NA
Omy400075974	Novel	-4.61	0.0018	NA	NA	NA	NA	NA	NA	NA	NA
Omy300016213	Novel	-4.39	0.0005	NA	NA	NA	NA	NA	NA	NA	NA
Omy100142053	Novel	-4.12	0.036	NA	NA	NA	NA	NA	NA	NA	NA
Omy100085106	Novel	-4.03	0.0027	NA	NA	NA	NA	NA	NA	NA	NA
Omy500037548	Novel	-3.99	0.047	NA	NA	NA	NA	NA	NA	NA	NA
Omy400109729	Novel	-3.96	0.0026	NA	NA	NA	NA	NA	NA	NA	NA
Omy500042942	Novel	-3.89	0.0002	NA	NA	NA	NA	NA	NA	NA	NA
Omy500035436	Novel	-3.86	0.0058	NA	NA	NA	NA	NA	NA	NA	NA
Omy100119746	Novel	-3.84	0.014	NA	NA	NA	NA	NA	NA	NA	NA
Omy200220365	Novel	-2.39	0.030363	NA	NA	NA	NA	NA	NA	NA	NA
Omy500069275	Novel	-2.33	0.0036	NA	NA	NA	NA	NA	NA	NA	NA
Omy400141548		-2.08	2.74543e-05	NA	NA	NA	NA	NA	NA	NA	NA
Omy200042797	Novel	-2.06	4.1e-17	NA	NA	NA	NA	NA	NA	NA	NA
Omy500084299	Novel	-2.05	6.8e-23	NA	NA	NA	NA	NA	NA	NA	NA
Omy500086794	Novel	-2.02	3.3e-27	NA	NA	NA	NA	NA	NA	NA	NA
Omy500025458	Novel	2.01	4.5e-27	NA	NA	NA	NA	NA	NA	NA	NA
Omy500043193	Novel	2.08	0.0040404	NA	NA	NA	NA	NA	NA	NA	NA
Omy300016331	Novel	2.2	4.6e-31	NA	NA	NA	NA	NA	NA	NA	NA
Omy500026224	Novel	2.35	0.011575	NA	NA	NA	NA	NA	NA	NA	NA
Omy500090281	Novel	2.49	0.045891	NA	NA	NA	NA	NA	NA	NA	NA
Omy500057693	Novel	3.78	0.0016	NA	NA	NA	NA	NA	NA	NA	NA
Omy200081958	Novel	3.84	0.033	NA	NA	NA	NA	NA	NA	NA	NA
Omy100118140	Novel	3.94	0.022	NA	NA	NA	NA	NA	NA	NA	NA
Omy200139768	Novel	4	0.047	NA	NA	NA	NA	NA	NA	NA	NA
Omy400055750	Novel	4.2	0.015	NA	NA	NA	NA	NA	NA	NA	NA
Omy200156677	Novel	4.2	0.022	NA	NA	NA	NA	NA	NA	NA	NA
Omy500027429		4.26	0.036	NA	NA	NA	NA	NA	NA	NA	NA
Omy200134708	Novel	4.28	0.0097	NA	NA	NA	NA	NA	NA	NA	NA
Omy400030315	Novel	4.46	0.023	NA	NA	NA	NA	NA	NA	NA	NA
Omy100136776	Novel	5.37	0.015	NA	NA	NA	NA	NA	NA	NA	NA
Omy100180109	Novel	5.53	0.036	NA	NA	NA	NA	NA	NA	NA	NA
Omy400117933	Novel	5.74	0.034	NA	NA	NA	NA	NA	NA	NA	NA
Omy500019186	Novel	5.87	0.036	NA	NA	NA	NA	NA	NA	NA	NA
Omy300032712	Novel	6.73	0.014	NA	NA	NA	NA	NA	NA	NA	NA
Omy500022918		7.83	0.03	NA	NA	NA	NA	NA	NA	NA	NA
Omy200004535	Novel	7.95	0.021	NA	NA	NA	NA	NA	NA	NA	NA
Omy100092850	Novel	8.2	0.0032	NA	NA	NA	NA	NA	NA	NA	NA
Omy400035309	Novel	8.58	0.047	NA	NA	NA	NA	NA	NA	NA	NA
Omy200228546	Novel	8.71	0.019	NA	NA	NA	NA	NA	NA	NA	NA
Omy400116369	Novel	8.8	0.047	NA	NA	NA	NA	NA	NA	NA	NA
Omy200101602	Novel	10.32	0.03	NA	NA	NA	NA	NA	NA	NA	NA

## Sheet: S5
Table S5. List of DE protein-coding genes (FDR < 0.05 and fold change [high/low] ≥ 2 or ≤ -2) identified in the five studied traits
Genes involved in anabolic and catabolic processes (n = 46)
Name	Symbol		Annotation	Traits	Fold change	FDR	GOs
TCONS_00058870	FBX32	Protein ubiquitination-related	F-box only protein 32	WBW|Muscle%|Fat%	-3.61|-3.16|-3.39	2.5E-02|4.0E-02|4.3E-02	F:ubiquitin-protein transferase activity; P:cellular response to dexamethasone stimulus; P:post-translational protein modification; P:protein polyubiquitination; P:protein ubiquitination; P:response to denervation involved in regulation of muscle adaptation
TCONS_00058871	FBX32		F-box only protein 32	WBW	-3.14	4.9E-02	F:ubiquitin-protein transferase activity; P:cellular response to dexamethasone stimulus; P:post-translational protein modification; P:protein polyubiquitination; P:protein ubiquitination; P:response to denervation involved in regulation of muscle adaptation
GSONMT00016768001	FBX32		F-box only protein 32	WBW	-2.36	3.2E-09	F:ubiquitin-protein transferase activity; P:cellular response to dexamethasone stimulus; P:post-translational protein modification; P:protein polyubiquitination; P:protein ubiquitination; P:response to denervation involved in regulation of muscle adaptation
GSONMT00031929001	FBX32		F-box only protein 32	WBW	-2.19	2.1E-06	F:ubiquitin-protein transferase activity; P:cellular response to dexamethasone stimulus; P:post-translational protein modification; P:protein polyubiquitination; P:protein ubiquitination; P:response to denervation involved in regulation of muscle adaptation
TCONS_00098636	FBX32		F-box only protein 32	WBW	-2.71	4.6E-02	F:ubiquitin-protein transferase activity; P:cellular response to dexamethasone stimulus; P:post-translational protein modification; P:protein polyubiquitination; P:protein ubiquitination; P:response to denervation involved in regulation of muscle adaptation
GSONMT00048131001	KLHDB		kelch-like protein diablo-like isoform x2	WBW|Muscle%|Fat%	2.6|2.77|2.66	3.6E-05|3.3E-06|1.5E-05	P:cell growth; F:molecular_function; F:actin binding; P:regulation of synapse organization; P:protein ubiquitination; C:cellular_component; P:neuron projection morphogenesis
GSONMT00043239001	KLH20		kelch-like protein 20-like	WBW|Muscle%|Fat%	2.5|2.95|3.05	4.6E-02|3.7E-03|2.7E-03	F:nucleic acid binding; F:ATP binding; F:ligase activity; P:translation; C:cytoplasm; F:aminoacyl-tRNA ligase activity; F:nucleotide binding; P:tRNA aminoacylation for protein translation; P:biological_process; C:cellular_component; P:negative regulation of apoptotic process; C:nucleus; C:Golgi apparatus; F:actin binding; P:proteasome-mediated ubiquitin-dependent protein catabolic process; P:prot…
TCONS_00037768	ECM29		proteasome-associated ECM29 homolog	Whiteness	3.29	4.2E-02	P:proteasome assembly; P:ubiquitin-dependent ERAD pathway
TCONS_00152966	ECM29		Proteasome-associated ECM29 homolog	Whiteness	6.02	2.1E-02	P:proteasome assembly; P:ubiquitin-dependent ERAD pathway
GSONMT00060609001	K0408	Autophagy-related	protein soga3-like isoform x2	WBW|Muscle%	-2|-2.33	3.9E-02|1.6E-02	P:regulation of autophagy; C:extracellular space
GSONMT00058681001	VWF	Protease-related activity	von willebrand factor	WBW|Fat%	2.69|2.93	4.9E-02|3.2E-02	C:extracellular region; F:growth factor activity; P:hemostasis; P:protein homooligomerization; F:protein N-terminus binding; C:Weibel-Palade body; F:protein homodimerization activity; F:protease binding; P:blood coagulation; F:glycoprotein binding; F:immunoglobulin binding; C:extracellular matrix; F:collagen binding; F:integrin binding; F:chaperone binding; C:endoplasmic reticulum; P:cell-substra…
GSONMT00062737001	MMP9		matrix metalloproteinase 9	Shear force	-5.21	4.6E-02	F:metal ion binding; P:proteolysis; F:metallopeptidase activity; F:hydrolase activity; C:extracellular matrix; F:zinc ion binding; F:peptidase activity; F:metalloendopeptidase activity; P:positive regulation of granuloma formation; P:response to bacterium
GSONMT00075197001	CBPC1		cytosolic carboxypeptidase 1-like isoform x2	WBW|Muscle%|Fat%	2.13|2.17|2.11	2.69E-02|2.71E-02|3.69E-02	P:proteolysis; F:metallocarboxypeptidase activity; F:zinc ion binding; P:olfactory bulb development; C:nucleus; C:mitochondrion; F:tubulin binding; P:mitochondrion organization; P:cerebellar Purkinje cell differentiation; P:retina development in camera-type eye; P:neurotransmitter metabolic process; P:neuromuscular process; P:C-terminal protein deglutamylation; C:cytosol; P:eye photoreceptor cell…
GSONMT00000383001	LXN		latexin precursor	Fat%	-2.13	4.1E-03	F:molecular_function; P:biological_process; C:cellular_component; F:metalloendopeptidase inhibitor activity; P:detection of temperature stimulus involved in sensory perception of pain
GSONMT00005930001	SCRB2	Lysosome-related	lysosome membrane protein 2-like isoform x2	WBW|Muscle%|Fat%	2.51|2.3|2.58	3.5E-03|1.7E-02|2.2E-03	C:lysosome; F:receptor activity; C:integral component of membrane; P:cell adhesion; C:membrane
C20247_c1_seq1_	LYAG		Lysosomal alpha-glucosidase	Shear force	2.66	4.7E-03	P:cardiac muscle contraction;P:diaphragm contraction;P:glucose metabolic process;P:glycogen catabolic process;P:heart morphogenesis;P:locomotory behavior;P:lysosome organization;P:maltose metabolic process;P:muscle cell cellular homeostasis;P:neuromuscular process controlling balance;P:neuromuscular process controlling posture;P:neutrophil degranulation;P:regulation of the force of heart contract…
GSONMT00012076001	SCRB2		lysosome membrane protein 2-like isoform x2	Muscle%	2	1.0E-04	C:lysosome; F:receptor activity; C:integral component of membrane; P:cell adhesion; C:membrane
GSONMT00065477001	ANKR1	Transcription regulators	ankyrin repeat domain-containing protein 1-like	WBW|Muscle%|Fat%	-6.32|-4.99|-6.63	2.6E-06|2.4E-05|3.2E-06	F:molecular_function; P:biological_process; C:cellular_component; P:positive regulation of apoptotic process; P:positive regulation of DNA damage response, signal transduction by p53 class mediator; C:transcription factor complex; P:cellular response to drug; F:DNA binding; C:nucleus; F:p53 binding; F:titin binding; P:cellular response to lipopolysaccharide; P:positive regulation of protein secre…
GSONMT00041801001	GREM1		gremlin-1-like	WBW|Fat%	4.63|4.32	3.9E-02|3.9E-02	P:negative regulation of osteoclast proliferation; F:vascular endothelial growth factor receptor 2 binding; P:positive regulation of cell proliferation; P:positive regulation of cardiac muscle cell differentiation; P:negative regulation of branching involved in ureteric bud morphogenesis; P:positive regulation of branching involved in ureteric bud morphogenesis; P:cell migration involved in sprou…
GSONMT00034829001	RGCC		response gene to complement 32 protein	WBW	-2.3	0.031949	F:molecular_function; P:biological_process; C:cellular_component; P:negative regulation of angiogenesis; P:negative regulation of cell proliferation; F:protein kinase activator activity; P:negative regulation of fibroblast growth factor production; P:negative regulation of endothelial cell proliferation; C:nucleus; P:positive regulation of mitosis; P:positive regulation of collagen biosynthetic p…
GSONMT00065334001	DS22B		dual specificity protein phosphatase 22-b-like	Muscle%|Fat%	-2.06|-2.1	3.2E-02|3.3E-02	F:phosphatase activity; P:dephosphorylation; P:protein dephosphorylation; F:protein tyrosine/serine/threonine phosphatase activity; F:protein tyrosine phosphatase activity; P:transforming growth factor beta receptor signaling pathway; P:positive regulation of JNK cascade; F:phosphoprotein phosphatase activity; C:nucleus; F:hydrolase activity; C:cytoplasm; P:regulation of cell proliferation; P:reg…
GSONMT00060133001	CACO1		calcium-binding and coiled-coil domain-containing protein 1-like	WBW|Whiteness	-2|2.28	1.3E-15|3.2E-24	P:regulation of transcription, DNA-templated; P:transcription, DNA-templated; C:integral component of membrane; C:nucleus; F:DNA binding
GSONMT00065198001	ANKR1		ankyrin repeat domain-containing protein 1	Shear force	3.46	1.2E-04	P:positive regulation of apoptotic process; P:positive regulation of DNA damage response, signal transduction by p53 class mediator; C:transcription factor complex; P:cellular response to drug; F:DNA binding; C:nucleus; F:p53 binding; F:titin binding; P:cellular response to lipopolysaccharide; P:positive regulation of protein secretion; P:cellular response to transforming growth factor beta stimu…
GSONMT00057355001	FZD7B		atrial natriuretic peptide-converting enzyme-like	WBW|Fat%	2.27|2.38	2.3E-02|1.1E-02	P:multicellular organismal development; C:membrane; P:Wnt signaling pathway; F:extracellular ligand-gated ion channel activity; P:transport; P:mesoderm formation; P:tissue morphogenesis; P:dorsal/ventral axis specification; C:integral component of membrane; P:G-protein coupled receptor signaling pathway; P:convergent extension involved in gastrulation; F:syndecan binding; F:signal transducer acti…
GSONMT00036628001	CEBPA		ccaat enhancer-binding protein alpha-like	WBW|Fat%	2.38|2.36	1.0E-02|1.1E-02	P:regulation of transcription, DNA-templated; F:sequence-specific DNA binding; F:sequence-specific DNA binding transcription factor activity; P:primitive hemopoiesis; F:DNA binding; P:hemopoiesis; P:hematopoietic stem cell migration; P:white fat cell differentiation; P:inner ear development; P:negative regulation of cell proliferation; P:mitochondrion organization; C:transcription factor complex;…
GSONMT00011545001	TBX1		T-box transcription factor TBX1 isoform X1	Fat%	2.1	4.18E-03	P:ear morphogenesis; F:sequence-specific DNA binding transcription factor activity; F:DNA binding; C:nucleus; P:embryonic heart tube morphogenesis; P:cardiac muscle cell differentiation; P:heart looping; P:ear development; P:pharyngeal system development; P:regulation of transcription, DNA-templated; P:cartilage morphogenesis; P:semicircular canal morphogenesis; P:neural crest cell migration; P:t…
GSONMT00029001001	BHE40		class e basic helix-loop-helix protein 40-like	Whiteness	-2.08	3.1E-02	P:regulation of transcription, DNA-templated; P:transcription, DNA-templated; F:protein dimerization activity; C:nucleus; F:DNA binding; P:negative regulation of transcription, DNA-templated; F:protein domain specific binding; P:circadian rhythm; F:protein heterodimerization activity; P:negative regulation of sequence-specific DNA binding transcription factor activity; P:entrainment of circadian …
GSONMT00069458001	POLY		retrotransposon-like family member (retr-1)-like	WBW|Fat%	2.85|2.77	2.1E-02|3.2E-02	P:regulation of transcription, DNA-templated; F:RNA binding; F:nucleic acid binding; P:RNA-dependent DNA replication; F:zinc ion binding; C:nucleus; F:RNA-directed DNA polymerase activity; F:sequence-specific DNA binding transcription factor activity
GSONMT00041695001	CACO1		calcium-binding and coiled-coil domain-containing protein 1-like	WBW|Whiteness	-2.03|2.36	1.1E-19|1.5E-30	P:intracellular steroid hormone receptor signaling pathway;P:positive regulation of gene expression;P:positive regulation of transcription, DNA-templated;P:positive regulation of transcription from RNA polymerase II promoter;P:signal transduction;P:transcription, DNA-templated;P:Wnt signaling pathway;F:armadillo repeat domain binding;F:beta-catenin binding;F:chromatin binding;F:core promoter bind…
GSONMT00061226001	RTF1		rna polymerase-associated protein rtf1 homolog	Muscle%|Shear force	2.16|2.1	3.7E-03|3.7E-02	P:DNA-templated transcription, initiation; P:histone modification; C:nucleus; F:DNA binding; P:neural crest cell development; P:heart development; P:pigmentation; P:somitogenesis; P:post-anal tail morphogenesis; P:histone H3-K4 trimethylation; P:positive regulation of transcription from RNA polymerase II promoter; P:positive regulation of transcription elongation from RNA polymerase II promoter; …
TCONS_00046480	GAS6		Growth arrest-specific 6	Whiteness	2.5	4.3E-02	P:activation of protein kinase B activity;P:animal organ regeneration;P:apoptotic cell clearance;P:B cell chemotaxis;P:calcium ion transmembrane transport;P:cell adhesion;P:cell cycle arrest;P:cell migration;P:cell proliferation;P:cell-substrate adhesion;P:cellular protein metabolic process;P:cellular response to drug;P:cellular response to glucose stimulus;P:cellular response to growth factor st…
GSONMT00011893001	CTGF	Others involved in growth/ proliferation	connective tissue growth factor	Whiteness	-9.19	3.1e-06	P:regulation of cell growth; F:insulin-like growth factor binding; C:extracellular region; P:ossification; P:cartilage condensation; P:positive regulation of cell differentiation; P:cell migration; C:intracellular membrane-bounded organelle; P:cell differentiation; P:positive regulation of JNK cascade; P:lung development; P:chondrocyte proliferation; P:fibroblast growth factor receptor signaling …
GSONMT00055672001	GSDF		gonadal soma derived factor	WBW|Muscle%	2.73|2.33	2.6E-03|3.4E-02	F:growth factor activity; C:extracellular region
GSONMT00010157001	SRPK		srsf protein kinase 3-like	WBW	2.13	1.1E-02	P:positive regulation of cell proliferation; P:intracellular signal transduction; P:protein phosphorylation; C:nucleus; P:cell differentiation; F:ATP binding; F:protein serine/threonine kinase activity; P:regulation of mRNA splicing, via spliceosome; P:positive regulation of neuron apoptotic process; P:spliceosomal complex assembly; F:14-3-3 protein binding; P:positive regulation of gene expressi…
GSONMT00070016001	CAV1		caveolin-3-like	WBW|Muscle%|Fat%	-3.29|-3.25|-3.73	2.00E-04|2.00E-04|1.04E-04	C:membrane; C:caveola; C:Golgi apparatus; C:Golgi membrane; C:plasma membrane; P:myoblast fusion; C:sarcolemma; F:molecular_function; P:muscle cell fate commitment; P:notochord cell development; P:sarcomere organization; P:regulation of signal transduction by receptor internalization; P:regulation of membrane potential; C:T-tubule; P:triglyceride metabolic process; F:calcium channel regulator act…
GSONMT00011010001	TPM1		tropomyosin alpha-3 chain	WBW|Muscle%	2.23|2.23	2.1E-10|2.3E-10	C:basement membrane; P:cell adhesion; C:cytoplasm; C:stress fiber; C:actin cytoskeleton; C:cleavage furrow; C:podosome; C:growth cone; F:actin binding; C:filamentous actin; C:cortical cytoskeleton; C:cytoskeleton
GSONMT00045295001	PROS		vitamin k-dependent protein s	WBW|Muscle%|Fat%|Whiteness	3.36|2.73|3.18|2.04	3.2E-19|1.1E-11|6.6E-17|1.5E-08	F:calcium ion binding; C:extracellular region; P:blood coagulation; P:fibrinolysis; P:negative regulation of apoptotic process; P:cellular response to growth factor stimulus; P:protein kinase B signaling; P:apoptotic cell clearance; P:macrophage cytokine production; P:cellular response to starvation; F:receptor agonist activity; P:enzyme linked receptor protein signaling pathway; P:neuron migrati…
GSONMT00031199001	CILP1		cartilage intermediate layer protein 1-like	Whiteness	2.23	5.3E-06	C:cellular_component; P:negative regulation of insulin-like growth factor receptor signaling pathway; F:carbohydrate binding; F:alkaline phosphatase activity; F:molecular_function; C:extracellular matrix; F:nucleotide diphosphatase activity; P:biological_process; C:extracellular space; C:proteinaceous extracellular matrix
GSONMT00037697001	TSP4B		cartilage oligomeric matrix protein	WBW|Fat%	2.08|2.07	2.4E-02|2.7E-02	F:calcium ion binding; P:cell adhesion; C:extracellular region; P:extracellular matrix organization; P:negative regulation of apoptotic process; C:proteinaceous extracellular matrix; C:extracellular matrix; F:collagen binding; F:extracellular matrix structural constituent; P:limb development; F:heparan sulfate proteoglycan binding; F:heparin binding; C:extracellular space; P:growth plate cartilag…
GSONMT00045692001	ITA7		integrin alpha-7-like	Whiteness	-2.3	4.5E-02	P:integrin-mediated signaling pathway; C:integral component of membrane; P:cell adhesion; C:membrane; C:integrin complex; P:cell-matrix adhesion; P:muscle attachment; P:skeletal muscle tissue development
GSONMT00076980001	MLRV		myosin regulatory light chain ventricular cardiac muscle isoform-like	Whiteness	2.19	1.3E-10	F:calcium ion binding; P:cardiac muscle contraction; F:actin monomer binding; C:actin cytoskeleton; P:ventricular cardiac muscle tissue morphogenesis; P:post-embryonic development; P:negative regulation of cell growth; P:cardiac myofibril assembly; C:myofibril; P:muscle cell fate specification; P:muscle fiber development
TCONS_00003078	PDLIM5		PDZ and LIM domain 5-like isoform X4	WBW|Muscle%|Fat%	2.55|2.13|2.41	6.5E-25|1.6E-14|5.2E-21	F:actin binding;F:actinin binding;F:cadherin binding involved in cell-cell adhesion;F:metal ion binding;F:protein kinase C binding;F:protein N-terminus binding;P:cell growth involved in cardiac muscle cell development;P:regulation of dendritic spine morphogenesis;P:regulation of synapse assembly
TCONS_00015827	PDLIM5		PDZ and LIM domain 5	WBW|Fat%	2.27|2.31	6.1E-04|5.4E-04	F:actin binding;F:actinin binding;F:cadherin binding involved in cell-cell adhesion;F:metal ion binding;F:protein kinase C binding;F:protein N-terminus binding;P:cell growth involved in cardiac muscle cell development;P:regulation of dendritic spine morphogenesis;P:regulation of synapse assembly
TCONS_00058866	PDLIM5		PDZ and LIM domain 5	WBW|Fat%	2.39|2.3	5.3E-10|9.2E-09	F:actin binding;F:actinin binding;F:cadherin binding involved in cell-cell adhesion;F:metal ion binding;F:protein kinase C binding;F:protein N-terminus binding;P:cell growth involved in cardiac muscle cell development;P:regulation of dendritic spine morphogenesis;P:regulation of synapse assembly
TCONS_00116788	ACT1		Actin-1	WBW|Shear force	2.51|-2.03	3.0E-06|1.0E-04	F:ATP binding;F:structural constituent of cytoskeleton,P:developmental growth
TCONS_00130305	CO6A1		Collagen alpha-1(VI) chain	Whiteness	2.16	2.3E-02	F:platelet-derived growth factor binding;P:cell adhesion;P:cellular response to amino acid stimulus;P:collagen catabolic process;P:endodermal cell differentiation
Genes involved in fat metabolism (n = 30)
GSONMT00070016001	CAV1	DE genes in fish families of contrasting fat content	caveolin-3-like	WBW|Muscle%|Fat%	-3.29|-3.25|-3.73	2.00E-04|2.00E-04|1.04E-04	C:membrane; C:caveola; C:Golgi apparatus; C:Golgi membrane; C:plasma membrane; P:myoblast fusion; C:sarcolemma; F:molecular_function; P:muscle cell fate commitment; P:notochord cell development; P:sarcomere organization; P:regulation of signal transduction by receptor internalization; P:regulation of membrane potential; C:T-tubule; P:triglyceride metabolic process; F:calcium channel regulator act…
GSONMT00000701001	AAKG2		5 -amp-activated protein kinase subunit gamma-2- partial	WBW|Muscle%|Fat%	-4.14|-3.68|-3.86	3.5E-02|3.5E-02|3.5E-02	F:kinase activity; P:phosphorylation; F:adenyl nucleotide binding; F:protein kinase activator activity; F:protein kinase binding; P:intracellular signal transduction; P:glycogen metabolic process; P:negative regulation of protein kinase activity; P:protein phosphorylation; P:regulation of catalytic activity; F:cAMP-dependent protein kinase inhibitor activity; P:positive regulation of peptidyl-thr…
GSONMT00038618001	SHLB1		endophilin-b1 isoform x1	Fat%	-3.86	0.000639555	C:cytoplasm; P:positive regulation of protein insertion into mitochondrial membrane involved in apoptotic signaling pathway; P:protein oligomerization; F:fatty acid binding; C:membrane; F:protein homodimerization activity; F:identical protein binding; C:Golgi membrane; C:mitochondrial outer membrane; P:apoptotic process; P:phosphatidic acid biosynthetic process; F:lysophosphatidic acid acyltransf…
GSONMT00017014001	G0S2		lymphocyte g0 g1 switch protein 2	WBW|Muscle%|Fat%	4.47|3.66|3.84	3.8E-06|4.5E-04|2.2E-04	C:mitochondrion; P:extrinsic apoptotic signaling pathway; P:positive regulation of extrinsic apoptotic signaling pathway
GSONMT00019603001	LIPS		hormone-sensitive lipase isoform x2	Fat%	2.6	2.7E-02	P:cholesterol metabolic process; F:lipase activity; F:hydrolase activity; P:metabolic process; P:lipid catabolic process
GSONMT00076211001	PLIN1		perilipin-1	WBW|Muscle%|Fat%	2.62|2.36|2.64	5.0E-11|3.8E-08|4.5E-11	P:lipid catabolic process
GSONMT00054194001	LIPL		lipoprotein lipase	WBW|Muscle%|Fat%	2.62|2.19|2.46	2.2E-06|1.0E-03|3.9E-05	P:lipid metabolic process; F:lipoprotein lipase activity; F:hydrolase activity; F:catalytic activity; C:extracellular region
GSONMT00079455001	APOA4		apolipoprotein a-iv	WBW|Muscle%|Fat%|Whiteness	3.51|3.29|3.27|2.95	2.4E-12|1.2E-10|1.3E-10|2.9E-10	F:lipid binding; P:lipid transport; P:lipoprotein metabolic process; C:extracellular region; P:transport; P:response to stilbenoid; P:innate immune response in mucosa; C:high-density lipoprotein particle; P:regulation of intestinal cholesterol absorption; C:chylomicron; C:extracellular space
GSONMT00000920001	FABPH		fatty acid-binding heart	WBW|Muscle%|Fat%	2.45|2.23|2.25	1.9E-39|8.9E-31|3.2E-31	F:lipid binding; P:transport; F:transporter activity; C:cellular_component
GSONMT00080511001	APMAP		adipocyte plasma membrane-associated protein	WBW|Muscle%|Fat%|Whiteness	2.69|2.23|2.58|2.03	9.2E-09|5.9E-05|1.0E-07|2.4E-05	P:biosynthetic process; C:integral component of membrane; C:membrane; F:strictosidine synthase activity
GSONMT00075321001	DGAT2		diacylglycerol o-acyltransferase 2	WBW|Muscle%|Fat%	2.85|2.38|2.73	2.3E-03|4.3E-02|5.3E-03	F:transferase activity, transferring acyl groups other than amino-acyl groups; F:transferase activity; C:integral component of membrane; F:diacylglycerol O-acyltransferase activity; C:membrane; P:lipid metabolic process; P:glycerol metabolic process; C:endoplasmic reticulum membrane; F:transferase activity, transferring acyl groups; P:triglyceride biosynthetic process; C:endoplasmic reticulum; P:…
GSONMT00029700001	G0S2		lymphocyte g0 g1 switch protein 2	WBW|Muscle%|Fat%	3.32|2.91|3.03	1.3E-20|4.1E-15|1.4E-16	C:mitochondrion; P:extrinsic apoptotic signaling pathway; P:positive regulation of extrinsic apoptotic signaling pathway
GSONMT00079925001	G0S2		lymphocyte g0 g1 switch protein 2	WBW|Muscle%|Fat%	3.1|2.6|2.73	1.3E-65|1.2E-42|3.2E-48	C:mitochondrion; P:extrinsic apoptotic signaling pathway; P:positive regulation of extrinsic apoptotic signaling pathway
GSONMT00060484001	G0S2		lymphocyte g0 g1 switch protein 2	WBW|Muscle%|Fat%	2.71|2.33|2.38	5.6E-04|1.4E-02|1.1E-02	C:mitochondrion; P:extrinsic apoptotic signaling pathway; P:positive regulation of extrinsic apoptotic signaling pathway
GSONMT00076212001	PLIN2		perilipin-2 isoform x3	WBW|Fat%	2.22|2.1	8.0E-15|1.8E-12	P:lipid storage;P:long-chain fatty acid transport;P:regulation of lipid metabolic process;P:response to drug;P:response to organic cyclic compound
GSONMT00039165001	LIPL		lipoprotein lipase	WBW|Muscle%|Fat%|Whiteness	3.53|2.93|3.53|2.17	3.0E-11|3.7E-07|3.9E-11|7.4E-06	P:lipid metabolic process; F:lipoprotein lipase activity; F:hydrolase activity; F:catalytic activity; C:extracellular region
TCONS_00012031	LIPL		Lipoprotein lipase	WBW|Muscle%|Fat%|Whiteness	4.53|3.97|4.72|2.39	2.4E-06|8.8E-05|1.2E-06|3.1E-03	P:lipid metabolic process; F:lipoprotein lipase activity; F:hydrolase activity; F:catalytic activity; C:extracellular region
GSONMT00064603001	APMAP		adipocyte plasma membrane-associated protein	WBW|Fat%	2.22|2.03	6.3E-05|1.5E-03	P:biosynthetic process; C:integral component of membrane; C:membrane; F:strictosidine synthase activity
GSONMT00036628001	CEBPA		ccaat enhancer-binding protein alpha-like	WBW|Fat%	2.38|2.36	1.0E-02|1.1E-02	P:regulation of transcription, DNA-templated; F:sequence-specific DNA binding; F:sequence-specific DNA binding transcription factor activity; P:primitive hemopoiesis; F:DNA binding; P:hemopoiesis; P:hematopoietic stem cell migration; P:white fat cell differentiation; P:inner ear development; P:negative regulation of cell proliferation; P:mitochondrion organization; C:transcription factor complex;…
GSONMT00065419001	CIDEC		cell death activator cide-3	WBW|Fat%	3.71|3.58	2.0E-02|3.2E-02	P:apoptotic process; C:intracellular; P:regulation of apoptotic process; C:lipid particle
GSONMT00011893001	CTGF		connective tissue growth factor	Whiteness	-9.19	3.1E-06	P:regulation of cell growth; F:insulin-like growth factor binding; C:extracellular region; P:ossification; P:cartilage condensation; P:positive regulation of cell differentiation; P:cell migration; C:intracellular membrane-bounded organelle; P:cell differentiation; P:positive regulation of JNK cascade; P:lung development; P:chondrocyte proliferation; P:fibroblast growth factor receptor signaling …
GSONMT00000536001	APOEB		apolipoprotein e	Whiteness	2.81	1.0E-08	F:lipid binding; P:lipid transport; P:lipoprotein metabolic process; C:extracellular region; P:transport
GSONMT00016296001	SAA5		serum amyloid a	Whiteness	4.92	2.4E-02	P:acute-phase response; C:high-density lipoprotein particle; C:extracellular region; P:response to bacterium; P:response to stilbenoid
GSONMT00067189001	PLIN2		perilipin-2 isoform x2	WBW	2.2	0.032	P:lipid storage;P:long-chain fatty acid transport;P:regulation of lipid metabolic process;P:response to drug;P:response to organic cyclic compound
GSONMT00077214001	AAKG2		5 -amp-activated protein kinase subunit gamma-2-like	WBW|Muscle%	-5.21|-3.36	1.3E-02|3.5E-02	F:adenyl nucleotide binding; F:kinase activity; P:phosphorylation
GSONMT00029837001	TECR		very-long-chain enoyl- reductase-like	Muscle%	-3.61	1.0E-02	P:lipid metabolic process; C:cytoplasm; C:integral component of membrane; C:membrane; F:oxidoreductase activity, acting on the CH-CH group of donors
GSONMT00018640001	TECR		very-long-chain enoyl- reductase-like	WBW	-2.04	3.7E-02	P:lipid metabolic process; C:cytoplasm; C:integral component of membrane; C:membrane; F:oxidoreductase activity, acting on the CH-CH group of donors
GSONMT00028411001	FABPI		fatty acid-binding intestinal	WBW|Muscle%	2.16|2.13	4.3E-31|8.6E-30	F:lipid binding; P:transport; F:transporter activity
GSONMT00058883001	RET7		retinoid-binding protein 7	WBW|Muscle%	2.23|2.01	8.0E-04|9.5E-03	F:lipid binding; P:transport; F:transporter activity; C:cellular_component; F:nucleotidyltransferase activity; P:NAD biosynthetic process; F:retinoid binding
GSONMT00055312001	RET7		retinoid-binding protein 7	WBW	2.51	2.6E-02	F:lipid binding; P:transport; F:transporter activity; C:cellular_component; F:nucleotidyltransferase activity; P:NAD biosynthetic process; P:biosynthetic process; F:nicotinate-nucleotide adenylyltransferase activity; F:nicotinamide-nucleotide adenylyltransferase activity; F:catalytic activity; C:nucleus
Structural genes (n = 50)
GSONMT00032573001	MYSS	Myosin	myosin heavy chain	WBW|Muscle%	43.33|43.40	3.1E-02|3.1E-02	F:ATP binding; F:actin binding; F:nucleotide binding; F:motor activity; C:myosin complex; C:cytoplasm; C:myofibril; F:calmodulin binding; C:myosin filament
GSONMT00011437001	MYSS		myosin heavy chain	WBW|Muscle%|Fat%|Whiteness	-4.26|-2.69|-2.6|-3.48	2.1E-10|6.0E-06|1.2E-05|3.3E-10	C:myosin complex; F:motor activity; F:ATP binding; F:actin binding; F:nucleotide binding; P:somite specification
GSONMT00057539001	MYSS		myosin heavy chain	Muscle%	-2.51	1.6E-73	F:ATP binding; C:myosin complex; F:motor activity; F:nucleotide binding; F:actin binding; P:somite specification; P:response to activity
GSONMT00002223001	MYSS		myosin heavy chain	Muscle%	-2.36	5.8E-04	C:myosin complex; F:motor activity; F:ATP binding; F:actin binding; F:nucleotide binding; P:somite specification; P:response to activity; F:actin filament binding
GSONMT00021873001	MYSS		myosin heavy chain	Muscle%|Fat%	-2.1|-2.33	9.6E-14|4.5E-17	F:ATP binding; F:nucleotide binding; C:myosin complex; F:motor activity; C:focal adhesion; C:nucleus; C:cytoplasm; F:actin binding; C:nucleolus; F:protein binding; C:myosin filament; P:somite specification
GSONMT00011435001	MYSS		myosin heavy chain	Fat%	-2.01	2.4E-02	C:myosin complex; F:motor activity; F:ATP binding; F:actin binding; F:nucleotide binding; P:somite specification
GSONMT00017687001	MYSS		myosin heavy chain	Whiteness	2.13	2.2E-02	F:ATP binding; F:nucleotide binding; C:myosin complex; F:motor activity; F:actin binding; P:response to activity; P:somite specification
GSONMT00037087001	MYSS		myosin heavy chain	Shear force	3.63	1.5E-05	F:ATP binding; F:actin binding; F:nucleotide binding; F:motor activity; C:myosin complex; P:response to activity; P:somite specification
GSONMT00049811001	MYH4		myosin heavy fast skeletal muscle- partial	Muscle%|Fat%	-2.81|-3.1	4.5E-02|2.3E-02	F:ATP binding; F:actin binding; F:nucleotide binding; F:motor activity; C:myosin complex; C:focal adhesion; C:nucleolus; F:calmodulin binding; C:intercalated disc; C:A band; C:myosin filament; C:muscle myosin complex; P:response to activity; C:myofibril; P:cellular response to starvation; P:somite specification
GSONMT00065372001	MYSS		myosin heavy fast skeletal muscle- partial	Shear force	2.53	1.9E-02	F:ATP binding; F:actin binding; F:nucleotide binding; C:myosin complex; F:motor activity; P:muscle cell development; P:response to activity; C:cytoplasm; C:myofibril; F:calmodulin binding; C:myosin filament
GSONMT00065375001	MYH8		myosin heavy partial	WBW|Muscle%|Shear force	2.25|2.28|2.69	2.38E-02|2.40E-02|2.86E-02	C:myosin complex; F:motor activity; F:ATP binding; F:actin binding; F:nucleotide binding; P:muscle cell development; C:protein complex; P:Fc-gamma receptor signaling pathway involved in phagocytosis; C:nucleus; P:muscle filament sliding; C:sarcomere; C:myofibril; P:plasma membrane repair; P:response to activity; C:focal adhesion; C:Golgi apparatus; C:nucleolus; C:A band; C:cytosol; C:muscle myosi…
GSONMT00065371001	MYH7		myosin-7- partial	WBW|Muscle%|Shear force	2.45|2.43|2.69	2.0E-02|2.2E-02|2.1E-02	F:ATP binding; F:actin binding; F:nucleotide binding; P:muscle cell development; C:myosin complex; F:motor activity; C:cytoplasm; C:myosin filament; C:myofibril
GSONMT00065370001	MYH7		myosin-7b-like isoform x3	WBW|Shear force	2.36|2.64	4.7E-02|2.1E-02	F:ATP binding; F:actin binding; F:nucleotide binding; P:muscle cell development; F:motor activity; C:myosin complex
GSONMT00059652001	MYH7		slow myosin heavy chain 1	Whiteness	2.45	1.4E-02	F:ATP binding; P:striated muscle myosin thick filament assembly; F:actin binding; F:nucleotide binding; P:slow-twitch skeletal muscle fiber contraction; F:motor activity; C:myosin complex; P:skeletal muscle thin filament assembly; F:actin filament binding
GSONMT00067106001	MYL3		myosin light chain 3-like	Shear force	2.45	5.0E-18	F:calcium ion binding; C:cellular_component; P:skeletal muscle tissue development; P:regulation of the force of heart contraction; P:cardiac muscle contraction; F:actin monomer binding; P:ventricular cardiac muscle tissue morphogenesis; P:regulation of striated muscle contraction; C:myosin complex; P:muscle contraction; F:motor activity; C:I band; C:A band
GSONMT00075636001	MYL4		myosin light chain 4-like	Whiteness	2.19	1.5E-05	F:calcium ion binding
GSONMT00065900001	TNNI2	Troponin	troponin fast	WBW|Muscle%|Fat%|Shear force	99.04|72|49.87|2.99	2.6E-10|4.0E-07|1.3E-04|2.8E-02	C:troponin complex; F:molecular_function; P:myofibril assembly
TCONS_00057247	TNNI2		troponin fast skeletal muscle-like	WBW|Muscle%	12.82|13.64	3.0E-07|5.9E-08	C:troponin complex; F:molecular_function; P:myofibril assembly
GSONMT00065895001	TNNI2		troponin fast skeletal muscle-like	WBW|Muscle%|Fat%|Shear force	-2.75|-2.71|-2.27|-2.25	0.0E+00|0.0E+00|2.2E-236|5.9E-192	C:troponin complex; F:molecular_function; P:myofibril assembly
GSONMT00023675001	TNNI2		troponin fast skeletal muscle-like	WBW|Muscle%|Fat%	-2.38|-2.17|-2.1	6.3E-101|3.8E-85|2.4E-82	C:troponin complex; F:molecular_function; P:myofibril assembly
GSONMT00006413001	TNNC2		troponin skeletal muscle-like	WBW|Muscle%|Fat%	-2.81|-2.6|-2.45	7.2E-109|1.3E-96|2.6E-87	F:calcium ion binding; F:metal ion binding; P:response to stress; P:response to activity
GSONMT00014443001	TNNT1		troponin slow skeletal muscle-like	Fat%	-2.79	8.5E-04	C:troponin complex; P:regulation of muscle contraction
GSONMT00043840001	TNNI3		troponin slow skeletal muscle-like	Whiteness	-2.19	4.7E-02	C:troponin complex; F:molecular_function; P:biological_process
GSONMT00043393001	NEBU	Upregulated in families of high WBW & muscle%	nebulin-like	WBW|Muscle%	2.46|2.48	3.33E-02|3.36E-02	F:actin binding; P:muscle fiber development
GSONMT00011012001	TPM1		slow myotomal muscle tropomyosin	WBW|Muscle%|Fat%	2.46|2.48|2.11	1.0E-19|7.5E-20|4.8E-12	C:basement membrane; P:cell adhesion; P:cardiac muscle contraction; C:protein complex; P:muscle filament sliding; P:cellular response to reactive oxygen species; F:protein homodimerization activity; P:regulation of ATPase activity; P:ventricular cardiac muscle tissue morphogenesis; C:actin cytoskeleton; F:cytoskeletal protein binding; P:ruffle organization; F:protein N-terminus binding; P:positiv…
GSONMT00011010001	TPM1		tropomyosin alpha-3 chain	WBW|Muscle%	2.23|2.23	2.1E-10|2.3E-10	C:basement membrane; P:cell adhesion; C:cytoplasm; C:stress fiber; C:actin cytoskeleton; C:cleavage furrow; C:podosome; C:growth cone; F:actin binding; C:filamentous actin; C:cortical cytoskeleton; C:cytoskeleton
GSONMT00072046001	MYBPC3		myosin-binding cardiac-type-like	WBW|Muscle%	2.04|2.01	1.6E-04|2.9E-04	C:cellular_component
TCONS_00003078	PDLIM5		PDZ and LIM domain 5-like isoform X4	WBW|Muscle%|Fat%	2.55|2.13|2.41	6.5E-25|1.6E-14|5.2E-21	F:actin binding;F:actinin binding;F:cadherin binding involved in cell-cell adhesion;F:metal ion binding;F:protein kinase C binding;F:protein N-terminus binding;P:cell growth involved in cardiac muscle cell development;P:regulation of dendritic spine morphogenesis;P:regulation of synapse assembly
GSONMT00076552001	ACTC		alpha cardiac muscle 1	WBW|Muscle%|Fat%	3.61|5.24|4.59	8.5E-03|9.3E-06|1.6E-04	P:cardiac muscle contraction; P:heart contraction; P:actomyosin structure organization; P:response to drug; P:ATP catabolic process; P:muscle filament sliding; C:sarcomere; P:actin filament-based movement; F:ATP binding; P:apoptotic process; F:myosin binding; C:extracellular vesicular exosome; P:skeletal muscle thin filament assembly; C:actomyosin, actin portion; F:nucleotide binding; C:cytoplasm…
GSONMT00075410001	K1C13		type i cytoskeletal 13-like	WBW|Muscle%|Fat%	2.46|2.11|2.31	2.6E-49|3.9E-31|1.5E-41	C:intermediate filament; F:structural molecule activity; P:biological_process
GSONMT00049606001	K1C13		type i enveloping like	WBW|Muscle%	3.05|2.97	7.4E-03|1.2E-02	C:intermediate filament; F:structural molecule activity; P:biological_process; P:cell migration involved in gastrulation
GSONMT00040664001	K2C8		type ii keratin e3	WBW|Muscle%|Fat%|Shear force	4|3.89|2.39|-3.18	1.4E-08|3.8E-08|1.7E-02|3.5E-05	C:keratin filament; C:intermediate filament; F:structural molecule activity; P:fin regeneration
GSONMT00010161001	K2C8		type ii keratin e3	WBW|Muscle%	3.66|3.63	9.9E-04|1.6E-03	C:keratin filament; C:intermediate filament; F:structural molecule activity; P:fin regeneration
GSONMT00070016001	CAV1		caveolin-3-like	WBW|Muscle%|Fat%	-3.29|-3.25|-3.73	2.00E-04|2.00E-04|1.04E-04	C:membrane; C:caveola; C:Golgi apparatus; C:Golgi membrane; C:plasma membrane; P:myoblast fusion; C:sarcolemma; F:molecular_function; P:muscle cell fate commitment; P:notochord cell development; P:sarcomere organization; P:regulation of signal transduction by receptor internalization; P:regulation of membrane potential; C:T-tubule; P:triglyceride metabolic process; F:calcium channel regulator act…
TCONS_00116788	ACT1		Actin-1	WBW|Shear force	2.51|-2.03	3.0E-06|1.0E-04	F:ATP binding;F:structural constituent of cytoskeleton,P:developmental growth
GSONMT00037697001	TSP4B		cartilage oligomeric matrix protein	WBW|Fat%	2.08|2.07	2.4E-02|2.7E-02	F:calcium ion binding; P:cell adhesion; C:extracellular region; P:extracellular matrix organization; P:negative regulation of apoptotic process; C:proteinaceous extracellular matrix; C:extracellular matrix; F:collagen binding; F:extracellular matrix structural constituent; P:limb development; F:heparan sulfate proteoglycan binding; F:heparin binding; C:extracellular space; P:growth plate cartilag…
TCONS_00130305	CO6A1		Collagen alpha-1(VI) chain	Whiteness	2.16	2.3E-02	F:platelet-derived growth factor binding;P:cell adhesion;P:cellular response to amino acid stimulus;P:collagen catabolic process;P:endodermal cell differentiation
GSONMT00062170001	NFH		collagen triple helix repeat protein	Shear force	-4.56	3.9E-02	C:mitochondrion; F:signal transducer activity; P:signal transduction; P:defense response to virus; C:collagen; F:molecular_function; P:biological_process; C:cellular_component
TCONS_00011906	DESM		Desmin	WBW	-2.17	2.0E-04	F:cytoskeletal protein binding;F:structural constituent of cytoskeleton;P;muscle contraction
TCONS_00014415	FSD2L		fibronectin type III and SPRY domain-containing 2	Shear force	-2.22	0.0401	P:cell cycle;P:cell division
GSONMT00051870001	FLNC		filamin-c-like isoform x2	Whiteness	2.16	1.2E-03	P:muscle cell cellular homeostasis; F:actin binding; P:cilium assembly; C:cellular_component; F:ankyrin binding; P:actin filament-based process; C:membrane; F:cytoskeletal protein binding; C:actin cytoskeleton; C:sarcolemma; C:cytoplasm; P:muscle fiber development; C:plasma membrane; C:sarcoplasm; C:cytoskeleton
GSONMT00045692001	ITA7		integrin alpha-7-like	Whiteness	-2.3	4.5E-02	P:integrin-mediated signaling pathway; C:integral component of membrane; P:cell adhesion; C:membrane; C:integrin complex; P:cell-matrix adhesion; P:muscle attachment; P:skeletal muscle tissue development
GSONMT00010163001	K2C8		keratin 8	WBW|Fat%	2.19|2.11	1.4E-56|3.7E-50	C:keratin filament; C:intermediate filament; F:structural molecule activity; C:nucleoplasm; C:cytoplasm; C:nuclear matrix; C:nucleus; P:visual perception; P:response to stimulus
GSONMT00045963001	MFAP4		microfibril-associated glycoprotein 4-like	WBW|Whiteness	3.2|3.27	3.7E-02|4.2E-02	P:cell adhesion;P:cellular response to UV-B;P:elastic fiber assembly;P:regulation of collagen metabolic process;P:supramolecular fiber organization;P:UV protection
GSONMT00010164001	K1C18		type i cytoskeletal 18-like	WBW|Fat%	2.19|2.14	5.6E-15|6.3E-14	C:intermediate filament; F:structural molecule activity; P:biological_process
GSONMT00076980001	MLRV		myosin regulatory light chain ventricular cardiac muscle isoform-like	Whiteness	2.19	1.3E-10	F:calcium ion binding; P:cardiac muscle contraction; F:actin monomer binding; C:actin cytoskeleton; P:ventricular cardiac muscle tissue morphogenesis; P:post-embryonic development; P:negative regulation of cell growth; P:cardiac myofibril assembly; C:myofibril; P:muscle cell fate specification; P:muscle fiber development
GSONMT00007147001	MYPC2		myosin-binding protein fast-type-like	Fat%	-2.08	2.3E-02	F:molecular_function; P:biological_process; C:cellular_component
TCONS_00208113	MYOZ2		Myozenin-2	Whiteness	-2	4.1E-03	F:actin binding;F:FATZ binding;F:protein phosphatase 2B binding;F:telethonin binding;P:myofibril assembly
TCONS_00015827	PDLI5		PDZ and LIM domain 5	WBW|Fat%	2.27|2.31	6.1E-04|5.4E-04	F:actin binding;F:actinin binding;F:cadherin binding involved in cell-cell adhesion;F:metal ion binding;F:protein kinase C binding;F:protein N-terminus binding;P:cell growth involved in cardiac muscle cell development;P:regulation of dendritic spine morphogenesis;P:regulation of synapse assembly
TCONS_00058866	PDLI5		PDZ and LIM domain 5	WBW|Fat%	2.39|2.3	5.3E-10|9.2E-09	F:actin binding;F:actinin binding;F:cadherin binding involved in cell-cell adhesion;F:metal ion binding;F:protein kinase C binding;F:protein N-terminus binding;P:cell growth involved in cardiac muscle cell development;P:regulation of dendritic spine morphogenesis;P:regulation of synapse assembly
Genes involved in calcium metabolism (n = 22)
GSONMT00027968001	STC		Stanniocalcin	Shear force	11.08	1.84E-08	F:hormone activity; P:calcium ion transport; P:ion transport; C:extracellular region; P:transport; P:response to calcium ion; P:cellular calcium ion homeostasis; P:negative regulation of transcription, DNA-templated
GSONMT00012525001	STC		Stanniocalcin	Shear force	23.75	1.4E-06	F:hormone activity; P:calcium ion transport; P:ion transport; C:extracellular region; P:transport; P:response to calcium ion; P:cellular calcium ion homeostasis; P:negative regulation of transcription, DNA-templated
TCONS_00012355	STC		Stanniocalcin	Shear force	12.82	2.2E-05	F:hormone activity; P:calcium ion transport; P:ion transport; C:extracellular region; P:transport; P:response to calcium ion; P:cellular calcium ion homeostasis; P:negative regulation of transcription, DNA-templated
GSONMT00063580001	PRVA		parvalbumin	WBW|Muscle%|Fat%|Shear force	-4.2|-4.89|-3.97|-6.02	1.8E-104|5.1E-119|3.4E-99|3.1E-136	F:metal ion binding; F:calcium ion binding; C:cellular_component
GSONMT00043621001	PRVB2		parvalbumin beta 2	WBW|Muscle%|Fat%	-2.48|-2.17|-2.19	1.9E-246|1.0E-190|1.1E-192	F:metal ion binding; F:calcium ion binding
GSONMT00025610001	PRV7		parvalbumin-7-like isoform x1	Shear force	2.11	5.4E-05	F:metal ion binding; F:calcium ion binding; C:cellular_component; C:cytoplasm; C:axon
GSONMT00025642001	PRVA		parvalbumin-7-like isoform x1	Whiteness	2.35	4.6E-05	F:metal ion binding; F:calcium ion binding; C:cellular_component
GSONMT00006413001	TNNC2		troponin skeletal muscle-like	WBW|Muscle%|Fat%	-2.81|-2.6|-2.45	7.2E-109|1.3E-96|2.6E-87	F:calcium ion binding; F:metal ion binding; P:response to stress; P:response to activity
GSONMT00057355001	FZD7B		atrial natriuretic peptide-converting enzyme-like	WBW|Fat%	2.27|2.38	2.3E-02|1.1E-02	P:multicellular organismal development; C:membrane; P:Wnt signaling pathway; F:extracellular ligand-gated ion channel activity; P:transport; P:mesoderm formation; P:tissue morphogenesis; P:dorsal/ventral axis specification; C:integral component of membrane; P:G-protein coupled receptor signaling pathway; P:convergent extension involved in gastrulation; F:syndecan binding; F:signal transducer acti…
TCONS_00048015	RCAN1		Calcipressin-1	Muscle%	2.53	2.8E-02	F:calcium-dependent protein serine/threonine phosphatase regulator;F:DNA binding|: ProtInc;F:identical protein binding;F:transcription factor activity, sequence-specific DNA binding
GSONMT00041695001	CACO1		calcium-binding and coiled-coil domain-containing protein 1-like	WBW|Whiteness	-2.03|2.36	1.1E-19|1.5E-30	P:regulation of transcription, DNA-templated; P:transcription, DNA-templated; C:integral component of membrane; C:nucleus; F:DNA binding
GSONMT00060133001	CACO1		calcium-binding and coiled-coil domain-containing protein 1-like	WBW|Whiteness	-2|2.28	1.3E-15|3.2E-24	P:regulation of transcription, DNA-templated; P:transcription, DNA-templated; C:integral component of membrane; C:nucleus; F:DNA binding
GSONMT00037697001	TSP4B		cartilage oligomeric matrix protein	WBW|Fat%	2.08|2.07	2.4E-02|2.7E-02	F:calcium ion binding; P:cell adhesion; C:extracellular region; P:extracellular matrix organization; P:negative regulation of apoptotic process; C:proteinaceous extracellular matrix; C:extracellular matrix; F:collagen binding; F:extracellular matrix structural constituent; P:limb development; F:heparan sulfate proteoglycan binding; F:heparin binding; C:extracellular space; P:growth plate cartilag…
GSONMT00070016001	CAV1		caveolin-3-like	WBW|Muscle%|Fat%	-3.29|-3.25|-3.73	2.00E-04|2.00E-04|1.04E-04	C:membrane; C:caveola; C:Golgi apparatus; C:Golgi membrane; C:plasma membrane; P:myoblast fusion; C:sarcolemma; F:molecular_function; P:muscle cell fate commitment; P:notochord cell development; P:sarcomere organization; P:regulation of signal transduction by receptor internalization; P:regulation of membrane potential; C:T-tubule; P:triglyceride metabolic process; F:calcium channel regulator act…
GSONMT00011893001	CTGF		connective tissue growth factor	Whiteness	-9.19	3.1E-06	P:regulation of cell growth; F:insulin-like growth factor binding; C:extracellular region; P:ossification; P:cartilage condensation; P:positive regulation of cell differentiation; P:cell migration; C:intracellular membrane-bounded organelle; P:cell differentiation; P:positive regulation of JNK cascade; P:lung development; P:chondrocyte proliferation; P:fibroblast growth factor receptor signaling …
GSONMT00045692001	ITA7		integrin alpha-7-like	Whiteness	-2.3	4.5E-02	P:integrin-mediated signaling pathway; C:integral component of membrane; P:cell adhesion; C:membrane; C:integrin complex; P:cell-matrix adhesion; P:muscle attachment; P:skeletal muscle tissue development
GSONMT00067106001	MYL3		myosin light chain 3-like	Shear force	2.45	5.0E-18	F:calcium ion binding; C:cellular_component; P:skeletal muscle tissue development; P:regulation of the force of heart contraction; P:cardiac muscle contraction; F:actin monomer binding; P:ventricular cardiac muscle tissue morphogenesis; P:regulation of striated muscle contraction; C:myosin complex; P:muscle contraction; F:motor activity; C:I band; C:A band
GSONMT00075636001	MYL4		myosin light chain 4-like	Whiteness	2.19	1.5E-05	F:calcium ion binding
GSONMT00076980001	MLRV		myosin regulatory light chain ventricular cardiac muscle isoform-like	Whiteness	2.19	1.3E-10	F:calcium ion binding; P:cardiac muscle contraction; F:actin monomer binding; C:actin cytoskeleton; P:ventricular cardiac muscle tissue morphogenesis; P:post-embryonic development; P:negative regulation of cell growth; P:cardiac myofibril assembly; C:myofibril; P:muscle cell fate specification; P:muscle fiber development
TCONS_00045156	TRDN		triadin isoform X3	Whiteness	-2.23	5.0E-02	F:receptor binding; C:integral component of membrane; C:membrane; C:sarcoplasmic reticulum; P:biological_process; C:plasma membrane
GSONMT00066744001	TRDN		triadin- partial	Shear force|Whiteness	2.04|-2.03	1.3E-02|1.2E-02	F:receptor binding; C:integral component of membrane; C:membrane; C:sarcoplasmic reticulum; P:biological_process; C:plasma membrane
GSONMT00045295001	PROS		vitamin k-dependent protein s	WBW|Muscle%|Fat%|Whiteness	3.36|2.73|3.18|2.04	3.2E-19|1.1E-11|6.6E-17|1.5E-08	F:calcium ion binding; C:extracellular region; P:blood coagulation; P:fibrinolysis; P:negative regulation of apoptotic process; P:cellular response to growth factor stimulus; P:protein kinase B signaling; P:apoptotic cell clearance; P:macrophage cytokine production; P:cellular response to starvation; F:receptor agonist activity; P:enzyme linked receptor protein signaling pathway; P:neuron migrati…
Genes involved in oxidative stress (n = 8)
GSONMT00020998001	THIO		thioredoxin	WBW|Muscle%|Fat%	3.25|2.66|3.05	2.0E-15|2.7E-09|3.4E-13	P:cell redox homeostasis; P:glycerol ether metabolic process; F:protein disulfide oxidoreductase activity; C:cellular_component
GSONMT00070684001	GPX1		glutathione peroxidase 1	WBW|Muscle%|Fat%	2.62|2.62|2.81	3.7E-24|5.5E-24|1.4E-28	P:oxidation-reduction process; F:oxidoreductase activity; P:response to oxidative stress; F:glutathione peroxidase activity; F:peroxidase activity; C:cellular_component
GSONMT00035467001	WWOX		retinol dehydrogenase 11-like	Whiteness	-2.93	6.6E-03	P:oxidation-reduction process; F:oxidoreductase activity; P:metabolic process; C:cellular_component
GSONMT00011651001	FMO5		dimethylaniline monooxygenase	WBW|Muscle%|Fat%	-2.23|-2.41|-2.22	4.75E-02|2.82E-02|4.79E-02	P:oxidation-reduction process; F:oxidoreductase activity; F:N,N-dimethylaniline monooxygenase activity; F:monooxygenase activity; F:NADP binding; F:flavin adenine dinucleotide binding; C:membrane; C:endoplasmic reticulum membrane; C:intracellular membrane-bounded organelle; C:endoplasmic reticulum; C:organelle membrane
GSONMT00078333001	CX6B1		cytochrome c oxidase subunit vib isoform 1	Shear force	2.17	3.6E-16	C:mitochondrion; F:cytochrome-c oxidase activity; P:oxidation-reduction process; F:oxidoreductase activity
GSONMT00029837001	TECR		very-long-chain enoyl-CoA reductase-like	Muscle%	-3.61	1.0E-02	P:lipid metabolic process; C:cytoplasm; C:integral component of membrane; C:membrane; F:oxidoreductase activity, acting on the CH-CH group of donors
GSONMT00018640001	TECR		very-long-chain enoyl-CoA reductase-like	WBW	-2.04	3.7E-02	P:lipid metabolic process; C:cytoplasm; C:integral component of membrane; C:membrane; F:oxidoreductase activity, acting on the CH-CH group of donors
GSONMT00045968001	NB5R3		nadh-cytochrome b5 reductase 3-like	WBW	2.04	3.9E-04	P:oxidation-reduction process; F:oxidoreductase activity
Others (n = 111)
TCONS_00066688	SON		SON	WBW	-2.22	1.7E-02	-
TCONS_00145315	TAR1		TAR1	Whiteness	-2.03	0.0E+00	-
GSONMT00041125001	4F2		4f2 cell-surface antigen heavy chain-like	WBW|Fat%	-2|-2.01	4.0E-02|4.2E-02	P:carbohydrate metabolic process; F:cation binding; F:catalytic activity; P:regulation of syncytium formation by plasma membrane fusion; C:cellular_component
TCONS_00049860	ADSV		Adseverin	Whiteness	2.41	3.6E-02	-
GSONMT00004338001	ANKR9		ankyrin repeat domain-containing protein 9	WBW	-2.75	1.6E-02	F:molecular_function; P:biological_process; C:cellular_component
TCONS_00107357			ankyrin-2-like isoform X3	Fat%	-2.07	2.2E-03	-
GSONMT00030260001	ARGI2		arginase- mitochondrial	WBW	-2.04	4.4E-02	F:metal ion binding; F:hydrolase activity, acting on carbon-nitrogen (but not peptide) bonds, in linear amidines; F:hydrolase activity; P:arginine metabolic process; F:arginase activity
GSONMT00047032001	ATP5H		atp synthase subunit mitochondrial	WBW|Muscle%|Fat%	2.16|2.31|2.01	9.1E-17|8.9E-21|3.4E-13	F:hydrogen ion transmembrane transporter activity; P:ATP synthesis coupled proton transport; C:mitochondrial proton-transporting ATP synthase complex, coupling factor F(o); F:hydrolase activity
TCONS_00166002	PRB		basic proline-rich -like	Whiteness	-2.36	2.5E-171	-
TCONS_00166397	PRB		basic proline-rich -like	Whiteness	-2.33	4.9E-03	-
TCONS_00136574	PRB		basic proline-rich -like	Whiteness	-2.11	0.0E+00	-
GSONMT00018494001	CD276		cd276 antigen-like	WBW|Muscle%|Fat%	-6.63|-6.63|-7.62	2.2E-02|2.2E-02|2.2E-02	-
GSONMT00037377001	CENPV		centromere protein v	WBW|Fat%	-2.11|-2.11	3.1E-02|3.2E-02	F:carbon-sulfur lyase activity; P:metabolic process; C:spindle midzone; P:ameboidal cell migration; P:positive regulation of cytokinesis; C:nucleus; C:kinetochore; C:microtubule cytoskeleton; C:cytoplasm; P:centromeric heterochromatin assembly; P:regulation of chromosome organization; P:centromere complex assembly
TCONS_00011280	F13A		Coagulation factor XIII A chain Short=Coagulation factor XIIIa	Whiteness	4.14	2.9E-03	-
GSONMT00062739001	F13A		coagulation factor xiii a chain-like	Whiteness	3.53	3.1E-02	P:peptide cross-linking; F:protein-glutamine gamma-glutamyltransferase activity; C:cellular_component; F:metal ion binding
GSONMT00082197001	F13A		coagulation factor xiii a chain-like	Whiteness	3.73	5.0E-03	P:peptide cross-linking; F:protein-glutamine gamma-glutamyltransferase activity; F:metal ion binding; C:cellular_component
C2293_c0_seq1_	C1QC		Complement C1q subcomponent subunit C	WBW|Muscle%|Fat%	3.1|2.91|2.66	6.4E-05|4.4E-04|2.6E-03	-
GSONMT00062452001	C1QL4		complement c1q tumor necrosis factor-related protein 3-like	WBW|Muscle%|Fat%	-2.04|-2.25|-2.71	1.7E-03|2.7E-04|5.8E-06	-
GSONMT00067247001	CO6		complement component c6	WBW|Muscle%|Fat%|Whiteness	2.6|2.2|2.55|2.45	1.5E-03|3.3E-02|2.5E-03|1.1E-03	C:membrane attack complex; P:immune response; P:positive regulation of angiogenesis; P:positive regulation of apoptotic process; P:positive regulation of complement activation; F:molecular_function; P:cytolysis; P:in utero embryonic development; P:innate immune response; P:positive regulation of activation of membrane attack complex; P:complement activation, classical pathway; C:extracellular spa…
TCONS_00037658	COR1C		Coronin-1C	Whiteness	-2.17	4.3E-04	-
GSONMT00061222001	DNM3A		dna (cytosine-5)-methyltransferase 3a-like isoform x6	Whiteness	-2.17	3.9E-02	P:DNA methylation; F:methyltransferase activity; F:DNA binding; C:euchromatin; C:nucleus; F:metal ion binding; P:DNA methylation involved in gamete generation; C:nuclear matrix; C:chromosome, centromeric region; P:DNA methylation involved in embryo development; P:negative regulation of transcription from RNA polymerase II promoter; F:DNA (cytosine-5-)-methyltransferase activity, acting on CpG sub…
GSONMT00047192001	DYR1A		dual specificity tyrosine-phosphorylation-regulated kinase 1a-like	Shear force	-2.27	1.7E-02	P:negative regulation of DNA damage response, signal transduction by p53 class mediator; F:protein self-association; P:protein phosphorylation; P:circadian rhythm; C:nucleus; C:ribonucleoprotein complex; F:ATP binding; F:identical protein binding; F:kinase activity; P:peptidyl-tyrosine phosphorylation; P:peptidyl-threonine phosphorylation; F:protein serine/threonine kinase activity; P:peptidyl-se…
TCONS_00076703	EPHA3		Ephrin type-A receptor 3	Fat%	-3.34	3.2E-02	-
GSONMT00021544001	4EB3L		eukaryotic translation initiation factor 4e-binding protein 3-like	Muscle%	-6.5	2.3E-02	P:translational initiation; F:eukaryotic initiation factor 4E binding; F:translation initiation factor activity; P:negative regulation of translational initiation; C:cellular_component; P:negative regulation of translation; P:regulation of translation; F:protein binding
GSONMT00026683001	ESYT1		extended synaptotagmin-1-like	Shear force	-4.17	9.2E-03	C:integral component of membrane; F:protein binding; C:membrane
TCONS_00026964	ADDG		Gamma-adducin	Whiteness	3.84	1.0E-04	-
TCONS_00165952	GGACT		Gamma-glutamylaminecyclotransferase	Shear force	3.24	0.0456	-
GSONMT00024305001	GFPT2		glutamine--fructose-6-phosphate aminotransferase	Shear force|Whiteness	-3.63|2.55	1.7E-07|1.7E-05	P:carbohydrate biosynthetic process; F:glutamine-fructose-6-phosphate transaminase (isomerizing) activity; F:carbohydrate binding; P:metabolic process; P:carbohydrate metabolic process; P:cellular protein metabolic process; P:UDP-N-acetylglucosamine biosynthetic process; P:post-translational protein modification; P:glutamine metabolic process; P:dolichol-linked oligosaccharide biosynthetic proces…
GSONMT00074075001	RAN		gtp-binding nuclear protein ran	Whiteness	-2.57	1.4E-02	F:GTP binding; F:GTPase activity; P:nucleocytoplasmic transport; P:small GTPase mediated signal transduction; P:GTP catabolic process; F:nucleotide binding; P:signal transduction; P:intracellular protein transport; P:protein transport; C:nucleus; P:transport; F:protein binding; C:cytosol; P:cellular protein complex localization; P:protein export from nucleus; P:DNA metabolic process; C:chromatin;…
GSONMT00081507001	HSP30		heat shock protein 30	WBW|Muscle%|Fat%	-3.68|-2.89|-3.36	2.0E-18|1.3E-13|1.4E-16	P:response to stress; F:structural constituent of eye lens
GSONMT00041504001	TRAP1		heat shock protein 75 mitochondrial-like	WBW	2.23	4.6E-02	F:unfolded protein binding; F:ATP binding; P:response to stress; P:protein folding
GSONMT00023250001	HSP30		heat shock protein beta-11-like	Fat%	-2.17	6.2E-09	F:structural constituent of eye lens; P:response to stress
GSONMT00007795001	MYH1		heavy polypeptide skeletal muscle	WBW|Whiteness	3.27|4.72	1.6E-02|9.0E-10	F:ATP binding; F:nucleotide binding; C:myosin complex; F:motor activity; F:actin binding; P:response to activity; P:somite specification
GSONMT00052301001	HBB1		hemoglobin subunit beta-1	WBW|Fat%	2.16|2.03	1.6E-02|4.8E-02	F:metal ion binding; F:oxygen transporter activity; F:heme binding; C:hemoglobin complex; F:oxygen binding; P:oxygen transport; F:iron ion binding; P:transport
TCONS_00087693	MUCM		Ig mu chain C region membrane-bound form	Shear force	-4.26	3.0E-02	-
GSONMT00000215001	IMA4		importin subunit alpha-3	WBW|Muscle%	-2.25|-2.27	3.5E-02|3.5E-02	C:cytoplasm; P:protein transport; F:protein transporter activity; P:transport; P:protein import into nucleus; C:nucleus; F:protein C-terminus binding; P:viral penetration into host nucleus; C:nuclear pore; F:nuclear localization sequence binding; P:modulation by virus of host morphology or physiology; P:viral entry into host cell; C:nucleoplasm; P:protein complex assembly; F:protein binding; P:cy…
GSONMT00053996001	IPO5		importin-5 isoform x2	Whiteness	4.26	4.1E-03	F:Ran GTPase binding; P:intracellular protein transport; P:ribosomal protein import into nucleus; P:NLS-bearing protein import into nucleus; F:protein transporter activity; C:nucleus; P:positive regulation of protein import into nucleus; P:cellular response to amino acid stimulus; P:protein transport; P:transport; C:cytoplasm; C:cell; C:intracellular; F:protein binding
GSONMT00035228001	GBP1		interferon-induced guanylate-binding protein 1-like	Shear force	-2.57	4.6E-02	F:GTP binding; F:GTPase activity; P:GTP catabolic process; C:cellular_component; C:membrane; C:Golgi membrane; F:nucleotide binding; C:cytoplasm; C:Golgi apparatus; C:extracellular region; P:defense response to bacterium; P:defense response to virus
GSONMT00035227001	GBP3		interferon-induced guanylate-binding protein 1-like	WBW	16	3.7E-02	F:GTP binding; F:GTPase activity; P:GTP catabolic process; C:cellular_component
GSONMT00082737001	ISCU		iron-sulfur cluster assembly enzyme mitochondrial-like	WBW|Muscle%|Fat%	-2.85|-3.05|-2.83	3.3E-02|3.4E-02|3.4E-02	P:iron-sulfur cluster assembly; F:iron ion binding; F:iron-sulfur cluster binding; C:cellular_component
TCONS_00006296	JPH1		Junctophilin-1	Whiteness	-2.01	1.6E-03	-
GSONMT00003022001	JPH1		junctophilin-1-like	Whiteness	-2.5	3.2E-02	-
GSONMT00019867001	KLH13		kelch-like protein 13-like	Whiteness	-2.16	2.2E-03	-
TCONS_00155953			L-2-hydroxyglutarate mitochondrial	Whiteness	-2.16	8.0E-03	-
GSONMT00055546001	LAT2		large neutral amino acids transporter small subunit 2-like	WBW|Muscle%|Fat%	-3.71|-3.2|-3.66	3.8E-02|3.7E-02|3.8E-02	F:amino acid transmembrane transporter activity; P:amino acid transport; C:integral component of membrane; C:membrane; P:amino acid transmembrane transport; F:organic cation transmembrane transporter activity; F:peptide antigen binding; P:leukocyte migration; F:L-amino acid transmembrane transporter activity; F:neutral amino acid transmembrane transporter activity; P:cellular amino acid metabolic…
GSONMT00070841001	LRC14		leucine-rich repeat-containing protein 14	Fat%	-3.97	3.7E-02	-
GSONMT00005633001	LIPB2		liprin-beta-2-like isoform x2	WBW|Fat%	-2.08|-2.14	8.8E-03|9.5E-03	-
GSONMT00033306001	LEAP2		liver-expressed antimicrobial peptide 2	WBW|Muscle%|Fat%|Whiteness	3.25|2.73|3.25|2.58	2.4E-14|1.6E-09|3.1E-14|2.3E-12	P:defense response to bacterium; F:molecular_function; C:cellular_component
GSONMT00027011001	LEAP2		liver-expressed antimicrobial peptide 2	WBW|Fat%	6.92|6.59	1.4E-02|2.4E-02	P:defense response to bacterium; F:molecular_function; C:cellular_component
TCONS_00021015	LPAR4		Lysophosphatidic acid receptor 4	Whiteness	-2.25	1.9E-09	-
TCONS_00023193	METH		Methionine synthase	Whiteness	2.07	7.7E-06	-
TCONS_00017406	METH		Methionine synthase	Whiteness	2.81	0.0368	-
TCONS_00005718	MSRB3		Methionine-R-sulfoxide reductase B3	Fat%|Whiteness	-2.17|-2.66	1.6E-02|2.4E-07	-
GSONMT00020623001	HA1B		mhc class i alpha chain	WBW|Muscle%	2.3|2	1.2E-05|1.6E-03	P:antigen processing and presentation of peptide antigen via MHC class I; F:peptide antigen binding; P:positive regulation of T cell mediated cytotoxicity; C:membrane; C:MHC class I protein complex; P:antigen processing and presentation; P:immune response
GSONMT00001308001	SCND3		mhc class i antigen	WBW|Muscle%	68.12|68.12	3.7E-02|4.0E-02	P:antigen processing and presentation of peptide antigen via MHC class I; F:peptide antigen binding; P:positive regulation of T cell mediated cytotoxicity; C:membrane; C:MHC class I protein complex; P:antigen processing and presentation; P:immune response
GSONMT00062129001	M1I1B		mid1-interacting protein 1-b-like	WBW|Muscle%|Fat%	-2.66|-2.46|-2.58	7.9E-06|4.2E-05|1.6E-05	F:molecular_function; C:cytoplasm; C:cytoskeleton; P:biological_process; C:microtubule; C:nucleus
GSONMT00041154001	MYG		myoglobin	Whiteness	-3.78	1.2E-04	F:metal ion binding; F:oxygen transporter activity; F:heme binding; F:oxygen binding; P:oxygen transport; F:iron ion binding; P:transport
GSONMT00048120001			---NA---	Fat%	-4.06	2.1E-02	-
TCONS_00006853	---NA---		---NA---	Whiteness	-2.22	3.6E-07	-
TCONS_00006855			---NA---	Whiteness	-2.08	5.0E-02	-
TCONS_00056533			---NA---	Whiteness	-2.03	6.8E-03	-
TCONS_00225607			---NA---	WBW|Muscle%	2.07|2.07	2.57E-02|2.59E-02	-
TCONS_00036074			---NA---	WBW	2.07	5.3E-05	-
GSONMT00059271001	NBP		nucleic acid binding protein	WBW	-3.53	2.1E-02	F:hydrolase activity; C:cellular_component
GSONMT00013518001	NBP		nucleic acid binding protein	WBW	-2.1	2.9E-02	F:hydrolase activity; C:cellular_component
TCONS_00033922	OAT		Ornithine mitochondrial	Shear force	2.68	0.0194	-
TCONS_00159976			pentatricopeptide repeat-containing At1g10270- partial	Whiteness	-3.05	2.7E-02	-
TCONS_00098811			predicted protein	Shear force|Whiteness	5.24|-5.28	6.7E-03|3.3E-02	-
TCONS_00010426			PREDICTED: LOW QUALITY PROTEIN: uncharacterized protein MIR1-1HG, partial	Shear force	-2.57	4.8E-02	-
TCONS_00163186			PREDICTED: uncharacterized protein LOC101470938	WBW|Muscle%|Fat%	-2.95|-3.81|-3.61	3.8E-03|3.0E-04|3.3E-04	-
TCONS_00041480			PREDICTED: uncharacterized protein LOC106577416	WBW|Muscle%|Fat%	-2.66|-2.95|-2.71	1.2E-02|4.5E-03|8.4E-03	-
TCONS_00038200			PREDICTED: uncharacterized protein LOC106601778	Muscle%	2.01	3.0E-33	-
GSONMT00019633001	DHX32		pre-mrna-splicing factor atp-dependent rna helicase dhx32-like	Fat%	-2.38	4.7E-02	F:helicase activity; F:ATP binding; F:hydrolase activity; F:nucleotide binding; F:nucleic acid binding; C:mitochondrion; C:nucleus
GSONMT00060998001	ALKB7		probable alpha-ketoglutarate-dependent dioxygenase abh7-like	WBW|Muscle%	-3.58|-3.01	2.1E-02|4.9E-02	C:cellular_component; C:mitochondrion
TCONS_00202152	proline-rich extensin partial		proline-rich extensin partial	Whiteness	-2.08	3.3E-05	-
GSONMT00008936001	STXB		protein nlrc3 isoform x2	Whiteness	-2.39	3.8E-02	C:integral component of membrane; F:hydrolase activity; C:membrane; P:transmembrane transport; F:ion channel activity; P:ion transport; P:transport
GSONMT00006881001	STXB		protein nlrc3-like	Whiteness	-3.58	2.1E-02	-
GSONMT00007729001	STXB		protein nlrc3-like	WBW|Whiteness	-3.03|-2.53	3.1E-02|3.8E-02	-
GSONMT00029817001	STXB		protein nlrc3-like	Whiteness	-2.68	4.4E-03	F:ATP binding; F:nucleotide binding
GSONMT00020007001	PPM1K		protein phosphatase mitochondrial-like	Whiteness	-2.06	4.6E-02	F:metal ion binding; F:hydrolase activity; P:protein dephosphorylation; F:catalytic activity; F:protein serine/threonine phosphatase activity; F:phosphoprotein phosphatase activity; C:mitochondrion; C:mitochondrial matrix; P:negative regulation of apoptotic process; P:dephosphorylation; P:pancreas development; P:heart development; P:liver development; P:digestive tract development; P:brain develo…
GSONMT00071198001	LCK		Proto-oncogene tyrosine-protein kinase lck-like	Whiteness|Shear force	-3.73|13.09	1.27E-03|1.48E-07	F:transferase activity; P:phosphorylation; P:peptidyl-tyrosine phosphorylation; F:protein kinase activity; P:protein phosphorylation; F:nucleotide binding; F:ATP binding; F:kinase activity; F:protein tyrosine kinase activity; F:transferase activity, transferring phosphorus-containing groups
GSONMT00025433001	RBGP1		rab gtpase-activating protein 1- isoform 10-like	Whiteness	-6.73	3.5E-02	P:regulation of Rab GTPase activity; F:Rab GTPase activator activity; P:positive regulation of Rab GTPase activity; F:Rab GTPase binding; C:Golgi apparatus; C:early endosome; P:regulation of protein localization; C:nucleus
GSONMT00073197001	RETR-1		retrotransposon-like family member (retr-1)-like	WBW|Muscle%|Fat%	3.27|2.95|2.66	1.2E-04|1.2E-03|9.0E-03	-
GSONMT00065682001	RSPO3		R-spondin-3-like	Fat%|Whiteness	-4.59|-3.03	1.22E-09|6.00E-04	P:response to stimulus; F:heparin binding; P:Wnt signaling pathway; C:extracellular region; F:iron-sulfur cluster binding
GSONMT00002133001	METK1		s-adenosylmethionine synthase isoform type-1	WBW|Muscle%|Fat%	-2.36|-2.27|-2.13	1.3E-13|1.0E-12|4.5E-11	F:metal ion binding; F:ATP binding; P:S-adenosylmethionine biosynthetic process; F:methionine adenosyltransferase activity; F:transferase activity; F:nucleotide binding; P:one-carbon metabolic process
GSONMT00071761001	RRT15		senescence-associated protein	Whiteness	-2.33	7.2E-04	-
GSONMT00041074001	SESN3		sestrin-3-like	WBW	-2.41	4.9E-02	P:cell cycle arrest; C:nucleus
GSONMT00060881001	SMIM4		small integral membrane protein 4-like	Whiteness	-2.66	1.8E-02	-
GSONMT00015266001	SCN4B		sodium channel subunit beta-4-like	WBW	-2.13	1.4E-02	P:ion transport; P:transport; C:membrane; F:voltage-gated sodium channel activity involved in cardiac muscle cell action potential; P:regulation of heart rate by cardiac conduction; P:regulation of sodium ion transmembrane transporter activity; P:cardiac muscle cell action potential involved in contraction; P:sodium ion transport; P:cardiac muscle contraction; P:regulation of ventricular cardiac …
GSONMT00028543001	AT233		sodium potassium-transporting atpase subunit beta-233	Muscle%	2.39	0.0405	C:integral component of membrane; C:membrane; P:sodium ion transport; P:potassium ion transport; C:sodium:potassium-exchanging ATPase complex; P:ion transport; P:transport; F:hydrolase activity; F:sodium:potassium-exchanging ATPase activity; C:basolateral plasma membrane
GSONMT00036212001	S22A5		solute carrier family 22 member 5	Shear force	-3.18	4.7E-02	F:transmembrane transporter activity; C:integral component of membrane; C:membrane; P:transmembrane transport; P:transport; F:transporter activity; P:response to methylmercury; P:detoxification of mercury ion; P:selenium compound metabolic process; P:inorganic anion transport; F:ion transmembrane transporter activity; P:ion transmembrane transport
TCONS_00033437	SYP2L		Synaptopodin 2	Whiteness	3.84	1.8E-02	-
TCONS_00178940	SYNP2		Synaptopodin-2	Whiteness	2.55	1.4E-04	-
GSONMT00067640001			tc1-like transporase	Whiteness	2.43	7.7E-03	F:transposase activity; P:DNA integration; P:transposition, DNA-mediated; F:DNA binding; F:ATP binding; C:myosin complex; F:motor activity
GSONMT00059692001	TT39B		tetratricopeptide repeat protein 39b-like	WBW|Muscle%|Fat%	2.39|2.58|2.27	4.9E-09|4.5E-11|1.6E-07	-
GSONMT00040802001	TT39B		tetratricopeptide repeat protein 39b-like	WBW|Muscle%	2.06|2.22	5.5E-06|9.9E-08	-
GSONMT00040801001	TT39B		tetratricopeptide repeat protein 39b-like	WBW|Muscle%	2.1|2.31	1.7E-06|5.8E-09	-
TCONS_00025066	TSP4B		Thrombospondin-4-B	WBW|Fat%	2.77|2.95	3.74E-02|2.53E-02	-
TCONS_00264368			TPA: hypothetical protein BOS_23201	Whiteness	-2.55	0.0E+00	-
TCONS_00130467			TPA: hypothetical protein BOS_23213	Whiteness	-2.25	0.0E+00	-
GSONMT00049216001	TPPC1		trafficking protein particle complex subunit 1	Whiteness	-3.71	2.8E-02	F:molecular_function; P:ER to Golgi vesicle-mediated transport; P:transport; C:cis-Golgi network; C:TRAPP complex
GSONMT00028984001	TRFE		transferrin	WBW|Muscle%|Fat%|Whiteness	4.26|3.05|3.76|2.23	5.0E-12|1.2E-05|2.4E-09|6.5E-05	P:cellular iron ion homeostasis; F:ferric iron binding; P:iron ion transport; C:extracellular region; F:metal ion binding; P:iron ion homeostasis; P:ion transport; P:transport
GSONMT00023780001	TKT		transketolase-like protein 2	Whiteness	2.93	8.3E-03	P:metabolic process; F:catalytic activity; F:transketolase activity; F:transferase activity
GSONMT00038825001	TM53A		transmembrane protein 53-like	WBW	3.2	0.0287	-
GSONMT00015155001	TCB1		transposable element tcb1 transposase	WBW|Muscle%|Fat%	-2.11|-2.01|-2.11	1.0E-02|1.6E-02|1.1E-02	F:transposase activity; P:DNA integration; P:transposition, DNA-mediated; F:DNA binding; F:ATP binding; F:nucleotide binding; F:nucleoside-triphosphatase activity
GSONMT00072649001	TCB1		transposable element tcb1 transposase	Whiteness	-2.45	1.9E-03	F:transposase activity; P:DNA integration; P:transposition, DNA-mediated; F:DNA binding; P:DNA recombination; C:nucleus
GSONMT00039087001	TCB2		transposable element tcb1 transposase	Fat%	2.1	4.1E-02	F:transposase activity; P:DNA integration; P:transposition, DNA-mediated; F:DNA binding; F:ATP binding; F:nucleotide binding; F:nucleoside-triphosphatase activity
GSONMT00081129001	TC1A		transposase	WBW|Muscle%|Fat%	3.27|3.12|3.1	3.2E-02|3.1E-02|4.9E-02	F:transposase activity; P:DNA integration; P:transposition, DNA-mediated; F:DNA binding; F:ATP binding; C:myosin complex; F:motor activity
TCONS_00167660	TF21		Transposon Tf2-1 poly	Muscle%	2.69	0.0399	-
TCONS_00279445			WD repeat-containing 97-like	Fat%	-8	1.6E-02	-
GSONMT00011122001	ZG16		zymogen granule membrane protein 16-like	WBW	7.16	3.0E-02	-

## Sheet: S6
Table S6. GO terms assigned to the DE protein-coding genes
GO-term|Biological_Process	#Seqs	Transcript ID
Macromolecule metabolic process	119	GSONMT00029817001, GSONMT00026683001, TCONS_00005718, GSONMT00048120001, GSONMT00082737001, GSONMT00011435001, GSONMT00053996001, C2293_c0_seq1, GSONMT00065900001, GSONMT00065375001, GSONMT00051870001, GSONMT00043239001, GSONMT00070684001, GSONMT00037697001, GSONMT00010157001, TCONS_00152966, GSONMT00061222001, GSONMT00075321001, GSONMT00041504001, GSONMT00054194001, GSONMT00058883001, GSONMT0001…
Cellular Macromolecule Metabolic Process	108	GSONMT00029817001, GSONMT00026683001, TCONS_00005718, GSONMT00048120001, GSONMT00082737001, GSONMT00011435001, GSONMT00053996001, C2293_c0_seq1, GSONMT00065900001, GSONMT00065375001, GSONMT00051870001, GSONMT00043239001, GSONMT00070684001, GSONMT00037697001, GSONMT00010157001, TCONS_00152966, GSONMT00061222001, GSONMT00041504001, GSONMT00058883001, GSONMT00019867001, GSONMT00028984001, GSONMT0006…
Multicellular Organism Development	102	GSONMT00029817001, GSONMT00043393001, GSONMT00078333001, GSONMT00076980001, GSONMT00011435001, GSONMT00052301001, C2293_c0_seq1, GSONMT00065900001, GSONMT00065375001, GSONMT00003022001, GSONMT00051870001, GSONMT00070684001, GSONMT00037697001, GSONMT00075636001, GSONMT00010157001, GSONMT00061222001, GSONMT00075321001, GSONMT00058883001, GSONMT00028984001, GSONMT00034829001, GSONMT00007147001, GSON…
Transport	96	GSONMT00029817001, GSONMT00029001001, GSONMT00078333001, TCONS_00116788, GSONMT00006881001, GSONMT00026683001, GSONMT00017687001, GSONMT00066744001, GSONMT00011893001, GSONMT00055546001, GSONMT00007729001, GSONMT00012076001, GSONMT00052301001, GSONMT00001308001, GSONMT00012525001, GSONMT00053996001, GSONMT00045963001, GSONMT00036212001, GSONMT00082197001, C2293_c0_seq1, GSONMT00065375001, GSONMT0…
System Development	95	GSONMT00029817001, GSONMT00029001001, GSONMT00065370001, GSONMT00043393001, GSONMT00078333001, GSONMT00006881001, GSONMT00049606001, GSONMT00011893001, GSONMT00055546001, GSONMT00007729001, GSONMT00075410001, GSONMT00076980001, TCONS_00048015, GSONMT00011435001, GSONMT00052301001, GSONMT00012525001, GSONMT00045963001, GSONMT00036212001, C2293_c0_seq1, GSONMT00082197001, GSONMT00065900001, GSONMT0…
Cell Communication	94	GSONMT00029817001, GSONMT00029001001, GSONMT00065370001, GSONMT00019603001, TCONS_00116788, GSONMT00006881001, GSONMT00026683001, GSONMT00017014001, GSONMT00049606001, GSONMT00066744001, GSONMT00017687001, GSONMT00011893001, TCONS_00048015, GSONMT00007729001, GSONMT00075410001, GSONMT00001308001, GSONMT00012076001, GSONMT00011435001, TCONS_00021015, GSONMT00045963001, C2293_c0_seq1, GSONMT0006537…
Protein Metabolic Process	90	GSONMT00029817001, GSONMT00019603001, GSONMT00006881001, TCONS_00005718, GSONMT00049606001, GSONMT00011893001, GSONMT00048120001, TCONS_00048015, GSONMT00007729001, GSONMT00082737001, GSONMT00075410001, GSONMT00020007001, GSONMT00031929001, GSONMT00012076001, GSONMT00011435001, GSONMT00053996001, GSONMT00045963001, C2293_c0_seq1, GSONMT00082197001, GSONMT00024305001, GSONMT00065375001, TCONS_0002…
Signal Transduction	90	GSONMT00029817001, GSONMT00029001001, GSONMT00065370001, GSONMT00019603001, TCONS_00116788, GSONMT00006881001, GSONMT00026683001, GSONMT00017014001, GSONMT00049606001, GSONMT00017687001, GSONMT00066744001, GSONMT00011893001, TCONS_00048015, GSONMT00007729001, GSONMT00075410001, GSONMT00012076001, GSONMT00001308001, GSONMT00011435001, TCONS_00021015, GSONMT00045963001, C2293_c0_seq1, GSONMT0006537…
Cellular Developmental Process	87	GSONMT00029817001, GSONMT00029001001, GSONMT00065370001, TCONS_00116788, GSONMT00006881001, GSONMT00026683001, GSONMT00049606001, GSONMT00011893001, GSONMT00076980001, GSONMT00075410001, GSONMT00007729001, TCONS_00048015, GSONMT00011435001, GSONMT00012525001, GSONMT00045963001, C2293_c0_seq1, GSONMT00082197001, GSONMT00065900001, GSONMT00065375001, TCONS_00049860, TCONS_00023193, GSONMT0006122600…
Regulation Of Macromolecule Metabolic Process	86	GSONMT00029817001, GSONMT00029001001, GSONMT00065370001, GSONMT00006881001, GSONMT00049606001, GSONMT00011893001, TCONS_00048015, GSONMT00007729001, GSONMT00075410001, GSONMT00011435001, GSONMT00012076001, GSONMT00053996001, GSONMT00045963001, C2293_c0_seq1, GSONMT00065900001, GSONMT00024305001, GSONMT00065375001, TCONS_00023193, TCONS_00049860, GSONMT00061226001, GSONMT00021544001, GSONMT0005187…
Regulation Of Cellular Metabolic Process	85	GSONMT00029817001, GSONMT00065370001, GSONMT00029001001, GSONMT00006881001, GSONMT00049606001, GSONMT00011893001, TCONS_00048015, GSONMT00007729001, GSONMT00075410001, GSONMT00012076001, GSONMT00011435001, GSONMT00053996001, C2293_c0_seq1, GSONMT00065900001, GSONMT00076211001, GSONMT00065375001, GSONMT00024305001, TCONS_00023193, TCONS_00049860, GSONMT00061226001, GSONMT00021544001, GSONMT0005187…
Animal Organ Development	85	GSONMT00029817001, GSONMT00029001001, GSONMT00065370001, GSONMT00043393001, GSONMT00078333001, GSONMT00006881001, GSONMT00049606001, GSONMT00011893001, GSONMT00007729001, GSONMT00075410001, GSONMT00076980001, TCONS_00048015, GSONMT00011435001, GSONMT00052301001, GSONMT00012525001, GSONMT00045963001, GSONMT00036212001, C2293_c0_seq1, GSONMT00082197001, GSONMT00065900001, GSONMT00065375001, GSONMT0…
Regulation Of Primary Metabolic Process	83	GSONMT00029817001, GSONMT00065370001, GSONMT00029001001, GSONMT00006881001, GSONMT00049606001, GSONMT00011893001, TCONS_00048015, GSONMT00007729001, GSONMT00075410001, GSONMT00011435001, GSONMT00012076001, GSONMT00053996001, C2293_c0_seq1, GSONMT00065900001, GSONMT00076211001, GSONMT00065375001, GSONMT00024305001, TCONS_00023193, TCONS_00049860, GSONMT00061226001, GSONMT00021544001, GSONMT0005187…
Organic Cyclic Compound Metabolic Process	82	GSONMT00029817001, GSONMT00065370001, GSONMT00029001001, GSONMT00078333001, GSONMT00019603001, GSONMT00006881001, GSONMT00017687001, GSONMT00011893001, GSONMT00007729001, TCONS_00048015, GSONMT00082737001, GSONMT00011435001, GSONMT00065900001, GSONMT00065375001, GSONMT00024305001, TCONS_00023193, GSONMT00061226001, GSONMT00051870001, GSONMT00055312001, TCONS_00058866, GSONMT00070684001, GSONMT000…
Cellular Nitrogen Compound Metabolic Process	82	GSONMT00029817001, GSONMT00065370001, GSONMT00029001001, GSONMT00078333001, GSONMT00019603001, GSONMT00006881001, GSONMT00049606001, GSONMT00017687001, GSONMT00011893001, GSONMT00007729001, TCONS_00048015, GSONMT00082737001, GSONMT00075410001, GSONMT00011435001, GSONMT00036212001, GSONMT00065900001, GSONMT00065375001, GSONMT00024305001, TCONS_00023193, GSONMT00061226001, GSONMT00021544001, GSONMT…
Response To Organic Substance	82	GSONMT00039165001, GSONMT00029817001, GSONMT00065370001, GSONMT00019603001, GSONMT00006881001, GSONMT00064603001, GSONMT00049606001, GSONMT00011893001, GSONMT00007729001, GSONMT00001308001, GSONMT00012076001, GSONMT00031929001, GSONMT00011435001, GSONMT00012525001, GSONMT00053996001, C2293_c0_seq1, GSONMT00024305001, GSONMT00065375001, TCONS_00049860, GSONMT00021544001, GSONMT00051870001, GSONMT0…
Organelle Organization	76	GSONMT00065370001, GSONMT00029001001, GSONMT00043393001, GSONMT00078333001, TCONS_00116788, GSONMT00026683001, GSONMT00049606001, GSONMT00066744001, GSONMT00011893001, GSONMT00075410001, TCONS_00048015, GSONMT00076980001, GSONMT00011435001, GSONMT00053996001, GSONMT00036212001, GSONMT00065375001, GSONMT00076211001, TCONS_00049860, TCONS_00023193, GSONMT00051870001, GSONMT00067106001, TCONS_000588…
Cellular Biosynthetic Process	75	GSONMT00029817001, GSONMT00065370001, GSONMT00029001001, GSONMT00019603001, GSONMT00006881001, GSONMT00026683001, GSONMT00049606001, GSONMT00011893001, GSONMT00007729001, TCONS_00048015, GSONMT00075410001, GSONMT00082737001, GSONMT00012076001, GSONMT00011435001, C2293_c0_seq1, GSONMT00065900001, GSONMT00065375001, GSONMT00024305001, GSONMT00076211001, TCONS_00023193, GSONMT00061226001, GSONMT0002…
Heterocycle Metabolic Process	75	GSONMT00029817001, GSONMT00065370001, GSONMT00029001001, GSONMT00078333001, GSONMT00019603001, GSONMT00006881001, GSONMT00017687001, GSONMT00011893001, GSONMT00007729001, TCONS_00048015, GSONMT00082737001, GSONMT00011435001, GSONMT00065900001, GSONMT00065375001, GSONMT00024305001, TCONS_00023193, GSONMT00061226001, GSONMT00051870001, GSONMT00055312001, TCONS_00058866, GSONMT00070684001, GSONMT000…
Single-Organism Transport	75	GSONMT00029817001, GSONMT00078333001, TCONS_00116788, GSONMT00006881001, GSONMT00026683001, GSONMT00017687001, GSONMT00066744001, GSONMT00011893001, GSONMT00055546001, GSONMT00007729001, GSONMT00012076001, GSONMT00052301001, GSONMT00001308001, GSONMT00012525001, GSONMT00053996001, GSONMT00045963001, GSONMT00036212001, GSONMT00082197001, GSONMT00076211001, GSONMT00065375001, GSONMT00003022001, GSO…
Cellular Aromatic Compound Metabolic Process	75	GSONMT00029817001, GSONMT00065370001, GSONMT00029001001, GSONMT00019603001, GSONMT00078333001, GSONMT00006881001, GSONMT00017687001, GSONMT00011893001, GSONMT00007729001, TCONS_00048015, GSONMT00082737001, GSONMT00011435001, GSONMT00065900001, GSONMT00065375001, GSONMT00024305001, TCONS_00023193, GSONMT00061226001, GSONMT00051870001, GSONMT00055312001, TCONS_00058866, GSONMT00070684001, GSONMT000…
Nucleobase-Containing Compound Metabolic Process	75	GSONMT00029817001, GSONMT00065370001, GSONMT00029001001, GSONMT00078333001, GSONMT00019603001, GSONMT00006881001, GSONMT00017687001, GSONMT00011893001, GSONMT00007729001, TCONS_00048015, GSONMT00082737001, GSONMT00011435001, GSONMT00065900001, GSONMT00065375001, GSONMT00024305001, TCONS_00023193, GSONMT00061226001, GSONMT00051870001, GSONMT00055312001, TCONS_00058866, GSONMT00070684001, GSONMT000…
Cellular Component Assembly	74	GSONMT00065370001, GSONMT00078333001, TCONS_00116788, GSONMT00026683001, GSONMT00049606001, GSONMT00011893001, GSONMT00055546001, GSONMT00075410001, TCONS_00048015, GSONMT00076980001, GSONMT00082737001, GSONMT00011435001, GSONMT00053996001, GSONMT00045963001, GSONMT00082197001, C2293_c0_seq1, GSONMT00065375001, GSONMT00024305001, TCONS_00049860, GSONMT00051870001, TCONS_00058866, GSONMT0001015700…
Organic Substance Biosynthetic Process	73	GSONMT00029817001, GSONMT00065370001, GSONMT00029001001, GSONMT00019603001, GSONMT00006881001, GSONMT00026683001, GSONMT00049606001, GSONMT00011893001, GSONMT00007729001, TCONS_00048015, GSONMT00075410001, GSONMT00011435001, C2293_c0_seq1, GSONMT00065900001, GSONMT00065375001, GSONMT00024305001, GSONMT00076211001, TCONS_00023193, GSONMT00061226001, GSONMT00021544001, GSONMT00051870001, GSONMT0005…
Cellular Response To Chemical Stimulus	68	GSONMT00065370001, GSONMT00019603001, TCONS_00005718, GSONMT00049606001, GSONMT00011893001, GSONMT00001308001, GSONMT00012076001, GSONMT00031929001, GSONMT00011435001, GSONMT00012525001, GSONMT00053996001, C2293_c0_seq1, GSONMT00024305001, GSONMT00065375001, TCONS_00049860, TCONS_00023193, GSONMT00021544001, GSONMT00070684001, GSONMT00065419001, GSONMT00037697001, GSONMT00041801001, GSONMT0005965…
Phosphorus Metabolic Process	65	GSONMT00065370001, GSONMT00078333001, GSONMT00019603001, GSONMT00026683001, GSONMT00017687001, GSONMT00011893001, GSONMT00048120001, TCONS_00048015, GSONMT00020007001, GSONMT00012076001, GSONMT00011435001, C2293_c0_seq1, GSONMT00024305001, GSONMT00065375001, GSONMT00055312001, TCONS_00058866, GSONMT00070684001, GSONMT00037697001, GSONMT00010157001, GSONMT00037087001, GSONMT00041801001, GSONMT0005…
Tissue Development	64	GSONMT00029817001, GSONMT00029001001, GSONMT00065370001, GSONMT00006881001, GSONMT00049606001, GSONMT00011893001, GSONMT00007729001, GSONMT00075410001, GSONMT00076980001, TCONS_00048015, GSONMT00011435001, GSONMT00012525001, GSONMT00082197001, GSONMT00065900001, GSONMT00065375001, GSONMT00003022001, TCONS_00049860, GSONMT00061226001, GSONMT00062739001, GSONMT00051870001, GSONMT00067106001, TCONS_…
Regulation Of Biosynthetic Process	63	GSONMT00029817001, GSONMT00029001001, GSONMT00065370001, GSONMT00006881001, GSONMT00049606001, GSONMT00011893001, GSONMT00007729001, GSONMT00075410001, TCONS_00048015, GSONMT00012076001, GSONMT00011435001, C2293_c0_seq1, GSONMT00065900001, GSONMT00024305001, GSONMT00076211001, GSONMT00065375001, GSONMT00061226001, TCONS_00023193, GSONMT00021544001, GSONMT00051870001, TCONS_00058866, GSONMT0005531…
Response To Oxygen-Containing Compound	61	GSONMT00039165001, GSONMT00029817001, GSONMT00019603001, GSONMT00006881001, GSONMT00064603001, GSONMT00049606001, TCONS_00005718, GSONMT00011893001, GSONMT00007729001, GSONMT00012076001, GSONMT00031929001, GSONMT00012525001, GSONMT00053996001, C2293_c0_seq1, GSONMT00024305001, TCONS_00049860, TCONS_00023193, GSONMT00021544001, GSONMT00051870001, GSONMT00070684001, GSONMT00037697001, GSONMT0007532…
Small Molecule Metabolic Process	61	GSONMT00065370001, GSONMT00019603001, GSONMT00078333001, GSONMT00017687001, GSONMT00055546001, GSONMT00082737001, GSONMT00020007001, GSONMT00012076001, GSONMT00011435001, C2293_c0_seq1, GSONMT00076211001, GSONMT00024305001, GSONMT00065375001, TCONS_00023193, GSONMT00055312001, GSONMT00070684001, GSONMT00037697001, GSONMT00037087001, GSONMT00059652001, GSONMT00075321001, GSONMT00061222001, GSONMT0…
Regulation Of Cellular Component Organization	61	GSONMT00029001001, GSONMT00043393001, GSONMT00026683001, GSONMT00049606001, GSONMT00011893001, GSONMT00076980001, GSONMT00075410001, GSONMT00012076001, GSONMT00053996001, GSONMT00045963001, GSONMT00036212001, TCONS_00049860, TCONS_00023193, GSONMT00061226001, GSONMT00005633001, GSONMT00051870001, TCONS_00058866, GSONMT00055312001, GSONMT00065419001, GSONMT00070684001, GSONMT00075636001, GSONMT000…
Movement Of Cell Or Subcellular Component	60	GSONMT00065370001, GSONMT00043393001, TCONS_00116788, GSONMT00049606001, GSONMT00017687001, GSONMT00011893001, GSONMT00055546001, GSONMT00076980001, GSONMT00011435001, GSONMT00012525001, GSONMT00045963001, GSONMT00036212001, C2293_c0_seq1, GSONMT00065900001, GSONMT00065375001, TCONS_00049860, GSONMT00051870001, GSONMT00067106001, TCONS_00058866, GSONMT00070684001, GSONMT00037697001, GSONMT0007563…
Regulation Of Nitrogen Compound Metabolic Process	60	GSONMT00029817001, GSONMT00029001001, GSONMT00065370001, GSONMT00006881001, GSONMT00049606001, GSONMT00011893001, GSONMT00007729001, GSONMT00075410001, TCONS_00048015, GSONMT00012076001, GSONMT00011435001, GSONMT00065900001, GSONMT00065375001, GSONMT00061226001, TCONS_00023193, GSONMT00021544001, GSONMT00051870001, GSONMT00055312001, TCONS_00058866, GSONMT00065419001, GSONMT00010157001, GSONMT000…
Positive Regulation Of Macromolecule Metabolic Process	58	GSONMT00029817001, GSONMT00029001001, GSONMT00006881001, GSONMT00049606001, GSONMT00011893001, GSONMT00075410001, GSONMT00007729001, GSONMT00012076001, C2293_c0_seq1, GSONMT00065900001, TCONS_00049860, TCONS_00023193, GSONMT00061226001, GSONMT00055312001, TCONS_00058866, GSONMT00065419001, GSONMT00037697001, GSONMT00010157001, GSONMT00041801001, GSONMT00061222001, GSONMT00058883001, GSONMT0004569…
Positive Regulation Of Cellular Metabolic Process	58	GSONMT00029817001, GSONMT00029001001, GSONMT00006881001, GSONMT00049606001, GSONMT00011893001, GSONMT00075410001, GSONMT00007729001, GSONMT00012076001, C2293_c0_seq1, GSONMT00065900001, GSONMT00076211001, TCONS_00049860, GSONMT00061226001, TCONS_00023193, GSONMT00055312001, TCONS_00058866, GSONMT00065419001, GSONMT00037697001, GSONMT00041801001, GSONMT00061222001, GSONMT00075321001, GSONMT0005888…
Actin Filament-Based Process	57	GSONMT00065370001, GSONMT00043393001, TCONS_00116788, GSONMT00017687001, GSONMT00011893001, GSONMT00075410001, GSONMT00076980001, GSONMT00011435001, GSONMT00012525001, GSONMT00065900001, GSONMT00065375001, TCONS_00049860, GSONMT00051870001, GSONMT00067106001, TCONS_00058866, GSONMT00075636001, GSONMT00037087001, GSONMT00059652001, GSONMT00045692001, GSONMT00028984001, GSONMT00049811001, TCONS_001…
Cell Development	57	GSONMT00029001001, GSONMT00065370001, TCONS_00116788, GSONMT00011893001, GSONMT00076980001, GSONMT00075410001, TCONS_00048015, GSONMT00011435001, GSONMT00012525001, GSONMT00045963001, GSONMT00065375001, TCONS_00049860, TCONS_00023193, GSONMT00051870001, TCONS_00058866, GSONMT00070684001, GSONMT00010157001, GSONMT00037697001, GSONMT00037087001, GSONMT00041801001, GSONMT00059652001, GSONMT000612220…
Regulation Of Catalytic Activity	56	GSONMT00065370001, GSONMT00011893001, TCONS_00048015, GSONMT00011435001, GSONMT00053996001, C2293_c0_seq1, GSONMT00065900001, GSONMT00065375001, GSONMT00076211001, TCONS_00049860, GSONMT00067106001, TCONS_00058866, GSONMT00055312001, GSONMT00065419001, GSONMT00070684001, GSONMT00037697001, GSONMT00075636001, GSONMT00041801001, GSONMT00059652001, GSONMT00058883001, GSONMT00045692001, GSONMT0002898…
Single-Organism Organelle Organization	54	GSONMT00065370001, GSONMT00043393001, TCONS_00116788, GSONMT00026683001, GSONMT00049606001, GSONMT00066744001, GSONMT00011893001, GSONMT00075410001, GSONMT00076980001, GSONMT00011435001, GSONMT00065375001, TCONS_00049860, GSONMT00051870001, GSONMT00067106001, TCONS_00058866, GSONMT00075636001, GSONMT00037087001, GSONMT00059652001, GSONMT00045692001, GSONMT00028984001, TCONS_00178940, GSONMT000621…
Regulation Of Cell Communication	54	GSONMT00029817001, GSONMT00029001001, GSONMT00006881001, GSONMT00026683001, GSONMT00017014001, GSONMT00066744001, GSONMT00011893001, TCONS_00048015, GSONMT00007729001, GSONMT00012076001, GSONMT00045963001, C2293_c0_seq1, GSONMT00003022001, GSONMT00076211001, TCONS_00049860, GSONMT00061226001, GSONMT00021544001, GSONMT00051870001, GSONMT00070684001, GSONMT00065419001, GSONMT00037697001, GSONMT0004…
Regulation Of Transport	54	GSONMT00029817001, GSONMT00029001001, GSONMT00006881001, GSONMT00026683001, GSONMT00066744001, GSONMT00011893001, GSONMT00007729001, GSONMT00012076001, GSONMT00001308001, GSONMT00012525001, GSONMT00053996001, GSONMT00045963001, C2293_c0_seq1, GSONMT00003022001, TCONS_00049860, GSONMT00051870001, GSONMT00065419001, GSONMT00010157001, GSONMT00037697001, GSONMT00041801001, GSONMT00054194001, GSONMT0…
Muscle Structure Development	52	GSONMT00029001001, GSONMT00065370001, GSONMT00043393001, TCONS_00116788, GSONMT00017687001, GSONMT00011893001, GSONMT00076980001, GSONMT00075410001, TCONS_00048015, GSONMT00011435001, GSONMT00065900001, GSONMT00065375001, GSONMT00003022001, GSONMT00051870001, GSONMT00067106001, TCONS_00058866, GSONMT00070684001, GSONMT00075636001, GSONMT00010157001, GSONMT00037087001, GSONMT00041801001, GSONMT000…
Regulation Of Signal Transduction	51	GSONMT00029817001, GSONMT00029001001, GSONMT00006881001, GSONMT00017014001, GSONMT00066744001, GSONMT00011893001, TCONS_00048015, GSONMT00007729001, GSONMT00012076001, C2293_c0_seq1, GSONMT00003022001, GSONMT00076211001, TCONS_00049860, GSONMT00061226001, GSONMT00051870001, GSONMT00070684001, GSONMT00065419001, GSONMT00037697001, GSONMT00041801001, GSONMT00041504001, TCONS_00264368, GSONMT0004569…
Organonitrogen Compound Metabolic Process	49	GSONMT00065370001, GSONMT00078333001, GSONMT00049606001, GSONMT00017687001, GSONMT00011893001, GSONMT00055546001, GSONMT00075410001, GSONMT00020007001, GSONMT00011435001, GSONMT00036212001, GSONMT00024305001, GSONMT00065375001, TCONS_00023193, GSONMT00021544001, GSONMT00055312001, GSONMT00070684001, GSONMT00037697001, GSONMT00037087001, GSONMT00041801001, GSONMT00059652001, GSONMT00061222001, GSO…
Muscle System Process	49	GSONMT00065370001, GSONMT00043393001, TCONS_00057247, GSONMT00017687001, GSONMT00066744001, GSONMT00011893001, GSONMT00076980001, GSONMT00031929001, GSONMT00011435001, GSONMT00012525001, GSONMT00065900001, GSONMT00065375001, TCONS_00049860, GSONMT00021544001, GSONMT00067106001, TCONS_00058866, GSONMT00075636001, GSONMT00037087001, GSONMT00059652001, GSONMT00049811001, GSONMT00057539001, TCONS_000…
Macromolecular Complex Subunit Organization	49	GSONMT00029817001, GSONMT00078333001, GSONMT00006881001, GSONMT00055546001, GSONMT00007729001, GSONMT00053996001, GSONMT00082197001, C2293_c0_seq1, GSONMT00024305001, GSONMT00061226001, TCONS_00049860, GSONMT00055312001, GSONMT00010157001, GSONMT00037697001, GSONMT00075636001, TCONS_00152966, GSONMT00041801001, GSONMT00061222001, GSONMT00054194001, GSONMT00058883001, GSONMT00000536001, GSONMT0006…
Cellular Response To Stress	48	TCONS_00017406, GSONMT00065198001, GSONMT00007795001, GSONMT00006881001, GSONMT00049606001, TCONS_00005718, GSONMT00017687001, GSONMT00011893001, TCONS_00026964, GSONMT00007729001, GSONMT00075410001, GSONMT00047192001, GSONMT00045963001, GSONMT00005930001, GSONMT00024305001, GSONMT00062737001, GSONMT00020998001, TCONS_00023193, TCONS_00037768, GSONMT00065477001, GSONMT00070684001, GSONMT000654190…
Protein Localization	46	GSONMT00065198001, GSONMT00029817001, GSONMT00010164001, GSONMT00035227001, TCONS_00037658, GSONMT00006881001, GSONMT00026683001, TCONS_00012031, GSONMT00011893001, GSONMT00025433001, GSONMT00074075001, GSONMT00007729001, GSONMT00045968001, GSONMT00012076001, GSONMT00047192001, GSONMT00001308001, GSONMT00053996001, GSONMT00045963001, GSONMT00005930001, GSONMT00020998001, TCONS_00049860, GSONMT000…
Cellular Component Morphogenesis	45	GSONMT00065198001, GSONMT00010164001, GSONMT00029001001, GSONMT00065370001, GSONMT00035227001, GSONMT00014443001, GSONMT00065372001, TCONS_00037658, TCONS_00116788, GSONMT00011437001, GSONMT00011893001, GSONMT00025433001, TCONS_00026964, GSONMT00075410001, GSONMT00076980001, GSONMT00011435001, GSONMT00012525001, GSONMT00045963001, GSONMT00065375001, TCONS_00049860, GSONMT00048131001, GSONMT000518…
Regulation Of Multicellular Organismal Development	45	GSONMT00065198001, GSONMT00029817001, GSONMT00029001001, GSONMT00065370001, GSONMT00006881001, GSONMT00011437001, GSONMT00049606001, GSONMT00011893001, TCONS_00026964, GSONMT00007729001, GSONMT00075410001, GSONMT00047192001, GSONMT00011435001, GSONMT00045963001, C2293_c0_seq1, GSONMT00003022001, GSONMT00065375001, GSONMT00062737001, TCONS_00049860, GSONMT00051870001, GSONMT00055312001, TCONS_0005…
Homeostatic Process	44	TCONS_00012355, TCONS_00017406, GSONMT00025610001, GSONMT00065895001, TCONS_00037658, TCONS_00116788, TCONS_00012031, GSONMT00049606001, GSONMT00066744001, GSONMT00011893001, GSONMT00023675001, GSONMT00055546001, TCONS_00026964, GSONMT00025642001, GSONMT00082737001, GSONMT00012076001, GSONMT00012525001, GSONMT00035467001, GSONMT00036212001, GSONMT00065900001, GSONMT00005930001, GSONMT00003022001,…
Cell Death	44	GSONMT00065198001, GSONMT00010164001, TCONS_00037658, GSONMT00017014001, GSONMT00011893001, TCONS_00058871, TCONS_00058870, GSONMT00074075001, GSONMT00047192001, GSONMT00031929001, GSONMT00035467001, GSONMT00060484001, GSONMT00020998001, TCONS_00049860, GSONMT00062737001, GSONMT00048131001, GSONMT00051870001, TCONS_00066688, GSONMT00065477001, GSONMT00043239001, GSONMT00070684001, GSONMT000654190…
Negative Regulation Of Cellular Metabolic Process	43	GSONMT00065198001, GSONMT00029817001, GSONMT00029001001, GSONMT00035227001, TCONS_00037658, GSONMT00006881001, GSONMT00000701001, GSONMT00074075001, TCONS_00048015, GSONMT00007729001, GSONMT00047192001, C2293_c0_seq1, GSONMT00076211001, GSONMT00024305001, GSONMT00020998001, GSONMT00061226001, GSONMT00062737001, GSONMT00021544001, GSONMT00051870001, GSONMT00065477001, GSONMT00055312001, GSONMT0004…
Negative Regulation Of Macromolecule Metabolic Process	42	GSONMT00065198001, GSONMT00029817001, GSONMT00029001001, GSONMT00035227001, TCONS_00037658, GSONMT00006881001, GSONMT00000701001, GSONMT00011893001, GSONMT00074075001, TCONS_00048015, GSONMT00007729001, GSONMT00047192001, C2293_c0_seq1, GSONMT00005930001, GSONMT00024305001, GSONMT00020998001, GSONMT00061226001, GSONMT00062737001, GSONMT00021544001, GSONMT00051870001, GSONMT00065477001, GSONMT0005…
Animal Organ Morphogenesis	42	GSONMT00065198001, GSONMT00006413001, GSONMT00065370001, GSONMT00029001001, GSONMT00065895001, GSONMT00014443001, GSONMT00065372001, GSONMT00075197001, GSONMT00011437001, GSONMT00049606001, GSONMT00011893001, GSONMT00023675001, GSONMT00076980001, GSONMT00011435001, GSONMT00012525001, GSONMT00035467001, GSONMT00082197001, GSONMT00065900001, GSONMT00065375001, GSONMT00062739001, GSONMT00062737001, …
Positive Regulation Of Cell Communication	41	GSONMT00065198001, GSONMT00029817001, GSONMT00029001001, GSONMT00006881001, GSONMT00000701001, GSONMT00017014001, GSONMT00066744001, GSONMT00011893001, GSONMT00007729001, GSONMT00047192001, GSONMT00012076001, GSONMT00035467001, GSONMT00045963001, GSONMT00060484001, C2293_c0_seq1, GSONMT00005930001, GSONMT00003022001, TCONS_00049860, GSONMT00062737001, GSONMT00061226001, GSONMT00020998001, GSONMT0…
Positive Regulation Of Biosynthetic Process	40	TCONS_00017406, GSONMT00029817001, GSONMT00029001001, GSONMT00065895001, GSONMT00006881001, GSONMT00000701001, GSONMT00049606001, GSONMT00011893001, GSONMT00074075001, GSONMT00023675001, GSONMT00075410001, GSONMT00007729001, GSONMT00047192001, GSONMT00018494001, GSONMT00035467001, GSONMT00065900001, GSONMT00076211001, GSONMT00061226001, TCONS_00023193, GSONMT00043840001, GSONMT00041695001, GSONMT…
Positive Regulation Of Signal Transduction	40	GSONMT00065198001, GSONMT00029817001, GSONMT00029001001, GSONMT00006881001, GSONMT00000701001, GSONMT00017014001, GSONMT00066744001, GSONMT00011893001, GSONMT00007729001, GSONMT00047192001, GSONMT00012076001, GSONMT00035467001, GSONMT00060484001, C2293_c0_seq1, GSONMT00005930001, GSONMT00003022001, TCONS_00049860, GSONMT00062737001, GSONMT00061226001, GSONMT00020998001, GSONMT00051870001, GSONMT0…
Positive Regulation Of Molecular Function	40	GSONMT00029817001, TCONS_00037658, GSONMT00014443001, GSONMT00006881001, GSONMT00000701001, GSONMT00066744001, GSONMT00011893001, GSONMT00025433001, GSONMT00074075001, TCONS_00026964, GSONMT00007729001, C2293_c0_seq1, GSONMT00049216001, GSONMT00076211001, GSONMT00003022001, TCONS_00049860, GSONMT00020998001, GSONMT00062737001, GSONMT00067106001, GSONMT00065419001, GSONMT00037697001, GSONMT0007563…
Establishment Of Protein Localization	39	GSONMT00065198001, GSONMT00029817001, GSONMT00010164001, GSONMT00035227001, TCONS_00037658, GSONMT00006881001, GSONMT00026683001, TCONS_00012031, GSONMT00011893001, GSONMT00025433001, GSONMT00074075001, GSONMT00007729001, GSONMT00045968001, GSONMT00012076001, GSONMT00047192001, GSONMT00001308001, GSONMT00053996001, GSONMT00045963001, GSONMT00005930001, GSONMT00020998001, GSONMT00051870001, GSONMT…
Tissue Morphogenesis	38	GSONMT00065198001, GSONMT00006413001, GSONMT00065370001, GSONMT00029001001, GSONMT00065895001, GSONMT00014443001, GSONMT00065372001, GSONMT00011437001, GSONMT00049606001, GSONMT00011893001, GSONMT00023675001, GSONMT00076980001, GSONMT00075410001, GSONMT00011435001, GSONMT00012525001, GSONMT00065900001, GSONMT00065375001, TCONS_00049860, GSONMT00051870001, GSONMT00043840001, GSONMT00067106001, GSO…
Regulation Of Cell Death	38	GSONMT00065198001, GSONMT00010164001, TCONS_00037658, GSONMT00017014001, GSONMT00011893001, TCONS_00058871, TCONS_00058870, GSONMT00031929001, GSONMT00035467001, GSONMT00060484001, GSONMT00020998001, TCONS_00049860, GSONMT00062737001, GSONMT00048131001, GSONMT00051870001, TCONS_00066688, GSONMT00043239001, GSONMT00065477001, GSONMT00065419001, GSONMT00076552001, GSONMT00070684001, GSONMT000101570…
Cellular Response To Endogenous Stimulus	37	GSONMT00065198001, GSONMT00065370001, GSONMT00030260001, TCONS_00037658, GSONMT00019603001, GSONMT00000701001, GSONMT00011437001, GSONMT00011893001, TCONS_00058871, TCONS_00058870, GSONMT00074075001, GSONMT00011435001, GSONMT00031929001, GSONMT00035467001, GSONMT00053996001, C2293_c0_seq1, GSONMT00005930001, GSONMT00065375001, GSONMT00024305001, GSONMT00062737001, GSONMT00021544001, GSONMT0004169…
Heart Development	37	GSONMT00065198001, GSONMT00006413001, GSONMT00065370001, GSONMT00029001001, GSONMT00065895001, GSONMT00014443001, GSONMT00065372001, GSONMT00011437001, GSONMT00011893001, GSONMT00023675001, GSONMT00076980001, GSONMT00011435001, GSONMT00036212001, GSONMT00065900001, GSONMT00065375001, GSONMT00003022001, GSONMT00062737001, GSONMT00051870001, GSONMT00043840001, GSONMT00067106001, TCONS_00058866, GSO…
Positive Regulation Of Cellular Component Organization	36	GSONMT00065198001, TCONS_00017406, GSONMT00029001001, GSONMT00035227001, TCONS_00037658, GSONMT00011893001, TCONS_00026964, GSONMT00045968001, GSONMT00012076001, GSONMT00047192001, GSONMT00005930001, TCONS_00023193, TCONS_00049860, GSONMT00061226001, GSONMT00062737001, GSONMT00051870001, GSONMT00070684001, GSONMT00065419001, GSONMT00041801001, GSONMT00061222001, GSONMT00035228001, GSONMT000456920…
Regulation Of Cell Proliferation	36	TCONS_00017406, GSONMT00065198001, GSONMT00029001001, GSONMT00030260001, TCONS_00037658, GSONMT00000701001, GSONMT00011893001, GSONMT00001308001, GSONMT00018494001, GSONMT00082197001, TCONS_00023193, GSONMT00062737001, TCONS_00049860, GSONMT00062739001, GSONMT00065477001, GSONMT00055312001, GSONMT00070684001, GSONMT00010157001, GSONMT00037697001, GSONMT00041801001, GSONMT00010163001, TCONS_000119…
Regulation Of Response To Stress	36	GSONMT00065198001, GSONMT00035227001, TCONS_00012031, GSONMT00011893001, GSONMT00012076001, GSONMT00047192001, GSONMT00001308001, GSONMT00045963001, GSONMT00005930001, GSONMT00020998001, GSONMT00062737001, TCONS_00049860, GSONMT00020623001, GSONMT00065477001, GSONMT00070684001, GSONMT00037697001, GSONMT00045295001, GSONMT00041801001, GSONMT00010163001, GSONMT00035228001, GSONMT00041504001, GSONMT…
Defense Response	36	GSONMT00029817001, GSONMT00035227001, TCONS_00037658, GSONMT00006881001, TCONS_00012031, GSONMT00049606001, GSONMT00011893001, GSONMT00007729001, GSONMT00001308001, GSONMT00035467001, GSONMT00045963001, GSONMT00005930001, GSONMT00062737001, GSONMT00041695001, GSONMT00020623001, GSONMT00070684001, GSONMT00037697001, GSONMT00010157001, GSONMT00010163001, GSONMT00061222001, GSONMT00035228001, GSONMT…
Regulation Of System Process	35	GSONMT00065370001, GSONMT00006413001, GSONMT00065895001, GSONMT00030260001, GSONMT00065372001, GSONMT00014443001, GSONMT00011437001, GSONMT00066744001, TCONS_00058871, GSONMT00011893001, TCONS_00058870, GSONMT00023675001, GSONMT00076980001, GSONMT00031929001, GSONMT00011435001, GSONMT00012525001, GSONMT00045963001, GSONMT00036212001, GSONMT00065900001, GSONMT00065375001, GSONMT00062737001, GSONMT…
Positive Regulation Of Nitrogen Compound Metabolic Process	35	TCONS_00017406, GSONMT00029817001, GSONMT00029001001, GSONMT00065895001, GSONMT00006881001, GSONMT00000701001, GSONMT00049606001, GSONMT00011893001, GSONMT00074075001, GSONMT00023675001, GSONMT00075410001, GSONMT00007729001, GSONMT00047192001, GSONMT00035467001, GSONMT00065900001, GSONMT00061226001, TCONS_00023193, GSONMT00043840001, GSONMT00041695001, GSONMT00055312001, TCONS_00058866, GSONMT000…
Establishment Of Localization In Cell	35	GSONMT00006413001, TCONS_00037658, GSONMT00014443001, GSONMT00026683001, GSONMT00000701001, GSONMT00066744001, GSONMT00011893001, GSONMT00025433001, GSONMT00074075001, GSONMT00045968001, GSONMT00012076001, GSONMT00047192001, GSONMT00053996001, GSONMT00005930001, GSONMT00049216001, GSONMT00003022001, TCONS_00049860, GSONMT00020998001, GSONMT00048131001, GSONMT00005633001, GSONMT00051870001, GSONMT…
Regulation Of Protein Localization	35	GSONMT00065198001, GSONMT00029817001, GSONMT00035227001, GSONMT00006881001, GSONMT00026683001, TCONS_00012031, GSONMT00011893001, GSONMT00045968001, GSONMT00007729001, GSONMT00047192001, GSONMT00001308001, GSONMT00053996001, GSONMT00045963001, GSONMT00005930001, TCONS_00049860, GSONMT00020998001, GSONMT00051870001, TCONS_00058866, GSONMT00065477001, GSONMT00065419001, GSONMT00010157001, GSONMT000…
Lipid Metabolic Process	34	GSONMT00039165001, GSONMT00065198001, GSONMT00076212001, GSONMT00019603001, GSONMT00000701001, GSONMT00026683001, TCONS_00012031, GSONMT00029837001, GSONMT00011893001, GSONMT00045968001, GSONMT00012076001, GSONMT00035467001, GSONMT00036212001, GSONMT00005930001, GSONMT00076211001, GSONMT00055312001, GSONMT00065477001, GSONMT00065419001, GSONMT00070684001, GSONMT00067189001, GSONMT00041074001, GSO…
Response To Hormone	33	TCONS_00012355, GSONMT00039165001, GSONMT00029817001, GSONMT00030260001, GSONMT00019603001, GSONMT00006881001, GSONMT00000701001, GSONMT00064603001, GSONMT00011893001, TCONS_00058871, TCONS_00058870, GSONMT00074075001, GSONMT00007729001, GSONMT00031929001, GSONMT00012525001, C2293_c0_seq1, GSONMT00024305001, GSONMT00020998001, GSONMT00062737001, TCONS_00049860, GSONMT00021544001, GSONMT0004169500…
Organic Substance Catabolic Process	33	GSONMT00030260001, GSONMT00076212001, GSONMT00019603001, GSONMT00000701001, GSONMT00023780001, TCONS_00012031, TCONS_00058871, C20247_c1_seq1, TCONS_00058870, GSONMT00007729001, GSONMT00020007001, GSONMT00031929001, GSONMT00047192001, TCONS_00033922, GSONMT00076211001, GSONMT00048131001, GSONMT00051870001, TCONS_00037768, GSONMT00055312001, GSONMT00043239001, GSONMT00065419001, GSONMT00070684001,…
Regulation Of Cell Differentiation	33	GSONMT00065198001, GSONMT00029817001, GSONMT00029001001, GSONMT00035227001, TCONS_00037658, GSONMT00006881001, TCONS_00012031, GSONMT00011893001, GSONMT00007729001, GSONMT00045963001, C2293_c0_seq1, TCONS_00049860, GSONMT00051870001, GSONMT00065477001, GSONMT00055312001, TCONS_00058866, GSONMT00041801001, GSONMT00061222001, GSONMT00035228001, TCONS_00011906, GSONMT00058883001, GSONMT00054194001, …
Protein Complex Biogenesis	32	GSONMT00035227001, GSONMT00030260001, TCONS_00037658, GSONMT00014443001, GSONMT00078333001, GSONMT00000701001, GSONMT00074075001, GSONMT00055546001, TCONS_00026964, GSONMT00053996001, GSONMT00082197001, C2293_c0_seq1, TCONS_00033922, GSONMT00049216001, GSONMT00024305001, TCONS_00049860, GSONMT00062737001, TCONS_00037768, GSONMT00075636001, GSONMT00037697001, TCONS_00152966, GSONMT00035228001, GSO…
Circulatory System Process	32	GSONMT00065370001, GSONMT00006413001, GSONMT00065895001, GSONMT00065372001, GSONMT00014443001, GSONMT00011437001, TCONS_00057247, GSONMT00066744001, GSONMT00011893001, GSONMT00023675001, GSONMT00076980001, GSONMT00045968001, TCONS_00048015, GSONMT00011435001, GSONMT00012525001, GSONMT00065900001, GSONMT00065375001, GSONMT00043840001, GSONMT00067106001, GSONMT00076552001, GSONMT00070684001, GSONMT…
Intracellular Transport	32	GSONMT00006413001, GSONMT00014443001, TCONS_00037658, GSONMT00026683001, GSONMT00000701001, GSONMT00011893001, GSONMT00025433001, GSONMT00074075001, GSONMT00045968001, GSONMT00012076001, GSONMT00047192001, GSONMT00053996001, GSONMT00005930001, GSONMT00049216001, TCONS_00049860, GSONMT00020998001, GSONMT00048131001, GSONMT00051870001, GSONMT00043239001, GSONMT00047032001, TCONS_00058866, GSONMT000…
Negative Regulation Of Molecular Function	32	GSONMT00029001001, GSONMT00065895001, GSONMT00030260001, GSONMT00014443001, TCONS_00037658, GSONMT00000701001, GSONMT00066744001, TCONS_00130467, GSONMT00023675001, TCONS_00048015, GSONMT00053996001, GSONMT00065900001, GSONMT00076211001, GSONMT00062737001, GSONMT00051870001, GSONMT00043840001, GSONMT00041695001, TCONS_00058866, GSONMT00055312001, GSONMT00070684001, GSONMT00037697001, GSONMT000452…
Response To Wounding	31	TCONS_00017406, GSONMT00030260001, TCONS_00037658, TCONS_00116788, GSONMT00026683001, GSONMT00011893001, TCONS_00011280, GSONMT00055546001, GSONMT00045963001, GSONMT00082197001, GSONMT00020998001, TCONS_00049860, GSONMT00062739001, TCONS_00023193, GSONMT00051870001, GSONMT00070684001, GSONMT00037697001, GSONMT00045295001, GSONMT00010163001, GSONMT00045692001, GSONMT00016296001, GSONMT00011010001,…
Organophosphate Metabolic Process	31	GSONMT00007795001, GSONMT00065370001, GSONMT00065372001, GSONMT00078333001, GSONMT00000701001, GSONMT00026683001, GSONMT00023780001, GSONMT00011437001, TCONS_00012031, GSONMT00017687001, GSONMT00011435001, GSONMT00024305001, GSONMT00065375001, GSONMT00055312001, GSONMT00047032001, GSONMT00070684001, GSONMT00021873001, GSONMT00037697001, GSONMT00011651001, GSONMT00037087001, GSONMT00059652001, GSO…
Cytokine Production	31	GSONMT00065198001, GSONMT00029817001, GSONMT00035227001, GSONMT00006881001, TCONS_00012031, TCONS_00130467, GSONMT00007729001, GSONMT00012076001, GSONMT00001308001, GSONMT00018494001, GSONMT00045963001, C2293_c0_seq1, GSONMT00005930001, GSONMT00003022001, GSONMT00020623001, GSONMT00065477001, GSONMT00065419001, GSONMT00037697001, GSONMT00045295001, GSONMT00035228001, GSONMT00058883001, GSONMT0005…
Secretion By Cell	31	TCONS_00017406, GSONMT00065198001, GSONMT00029817001, GSONMT00035227001, TCONS_00037658, GSONMT00006881001, GSONMT00026683001, TCONS_00012031, GSONMT00011893001, GSONMT00007729001, GSONMT00045968001, GSONMT00001308001, GSONMT00045963001, GSONMT00082197001, GSONMT00005930001, GSONMT00062739001, TCONS_00049860, GSONMT00051870001, GSONMT00065477001, GSONMT00065419001, GSONMT00037697001, GSONMT000352…
Organic Acid Metabolic Process	30	TCONS_00017406, GSONMT00065198001, GSONMT00030260001, GSONMT00019603001, GSONMT00000701001, TCONS_00012031, GSONMT00029837001, GSONMT00055546001, GSONMT00045968001, GSONMT00020007001, TCONS_00033922, GSONMT00076211001, GSONMT00024305001, TCONS_00023193, GSONMT00055312001, GSONMT00065477001, GSONMT00070684001, GSONMT00067189001, GSONMT00041074001, GSONMT00011651001, GSONMT00075321001, GSONMT000612…
Cell-Cell Adhesion	28	GSONMT00010164001, TCONS_00037658, TCONS_00116788, GSONMT00026683001, GSONMT00075197001, TCONS_00130467, GSONMT00011893001, TCONS_00026964, GSONMT00055546001, GSONMT00001308001, GSONMT00018494001, GSONMT00045963001, TCONS_00049860, GSONMT00005633001, GSONMT00051870001, TCONS_00058866, GSONMT00037697001, TCONS_00264368, GSONMT00045692001, GSONMT00036628001, TCONS_00003078, GSONMT00034829001, TCONS…
Regulation Of Anatomical Structure Morphogenesis	28	GSONMT00065198001, GSONMT00029001001, GSONMT00035227001, TCONS_00037658, GSONMT00025433001, TCONS_00026964, GSONMT00045963001, GSONMT00005930001, GSONMT00062737001, TCONS_00049860, GSONMT00051870001, TCONS_00058866, GSONMT00065477001, GSONMT00037697001, GSONMT00041801001, GSONMT00035228001, TCONS_00011906, GSONMT00045692001, GSONMT00011010001, GSONMT00034829001, TCONS_00003078, TCONS_00076703, GS…
Regulation Of Cytokine Production	28	GSONMT00065198001, GSONMT00029817001, GSONMT00035227001, GSONMT00006881001, TCONS_00012031, TCONS_00130467, GSONMT00007729001, GSONMT00012076001, GSONMT00001308001, GSONMT00018494001, GSONMT00045963001, C2293_c0_seq1, GSONMT00005930001, GSONMT00003022001, GSONMT00065477001, GSONMT00065419001, GSONMT00037697001, GSONMT00045295001, GSONMT00035228001, GSONMT00054194001, TCONS_00264368, GSONMT0003662…
Symbiosis, Encompassing Mutualism Through Parasitism	28	GSONMT00029817001, GSONMT00035227001, GSONMT00006881001, GSONMT00074075001, GSONMT00007729001, GSONMT00012076001, GSONMT00053996001, GSONMT00045963001, GSONMT00036212001, GSONMT00005930001, TCONS_00049860, GSONMT00062737001, GSONMT00070684001, GSONMT00076552001, GSONMT00010157001, GSONMT00045295001, GSONMT00010163001, GSONMT00035228001, TCONS_00011906, GSONMT00028984001, GSONMT00036628001, GSONMT…
Response To Inorganic Substance	28	TCONS_00012355, TCONS_00017406, GSONMT00006413001, GSONMT00030260001, GSONMT00014443001, GSONMT00049606001, TCONS_00005718, GSONMT00075410001, GSONMT00012525001, GSONMT00020998001, TCONS_00049860, TCONS_00023193, GSONMT00070684001, GSONMT00076552001, GSONMT00037697001, GSONMT00010163001, GSONMT00061222001, GSONMT00041504001, GSONMT00054194001, GSONMT00058883001, GSONMT00028984001, GSONMT000366280…
Cell Migration	28	TCONS_00037658, GSONMT00049606001, GSONMT00011893001, GSONMT00055546001, GSONMT00012525001, GSONMT00045963001, C2293_c0_seq1, GSONMT00062737001, TCONS_00049860, GSONMT00051870001, TCONS_00058866, GSONMT00070684001, GSONMT00037697001, GSONMT00045295001, GSONMT00041801001, TCONS_00011906, GSONMT00045692001, GSONMT00016296001, GSONMT00034829001, TCONS_00003078, GSONMT00011010001, TCONS_00076703, GSO…
Cellular Component Assembly Involved In Morphogenesis	27	GSONMT00065198001, GSONMT00010164001, GSONMT00065370001, GSONMT00014443001, GSONMT00065372001, TCONS_00116788, GSONMT00011437001, GSONMT00025433001, GSONMT00075410001, GSONMT00076980001, GSONMT00011435001, GSONMT00065375001, GSONMT00051870001, GSONMT00065477001, TCONS_00058866, GSONMT00076552001, GSONMT00037087001, GSONMT00059652001, GSONMT00010163001, GSONMT00065371001, GSONMT00045692001, GSONMT…
Nucleobase-Containing Small Molecule Metabolic Process	27	GSONMT00007795001, GSONMT00065370001, GSONMT00065372001, GSONMT00078333001, GSONMT00000701001, GSONMT00023780001, GSONMT00011437001, GSONMT00017687001, GSONMT00011435001, GSONMT00065375001, GSONMT00020998001, GSONMT00047032001, GSONMT00070684001, GSONMT00021873001, GSONMT00037697001, GSONMT00011651001, GSONMT00037087001, GSONMT00059652001, GSONMT00061222001, GSONMT00065371001, GSONMT00049811001, …
Response To External Biotic Stimulus	27	GSONMT00065198001, GSONMT00035227001, GSONMT00030260001, GSONMT00064603001, TCONS_00130467, GSONMT00045968001, GSONMT00012076001, GSONMT00001308001, GSONMT00035467001, GSONMT00045963001, GSONMT00005930001, GSONMT00020623001, GSONMT00065477001, GSONMT00076552001, GSONMT00070684001, GSONMT00010163001, GSONMT00080511001, GSONMT00035228001, TCONS_00264368, GSONMT00036628001, GSONMT00028984001, GSONMT…
Cellular Lipid Metabolic Process	27	GSONMT00065198001, GSONMT00019603001, GSONMT00000701001, GSONMT00026683001, TCONS_00012031, GSONMT00029837001, GSONMT00011893001, GSONMT00035467001, GSONMT00036212001, GSONMT00005930001, GSONMT00076211001, GSONMT00055312001, GSONMT00065477001, GSONMT00070684001, GSONMT00067189001, GSONMT00041074001, GSONMT00041801001, GSONMT00075321001, GSONMT00054194001, GSONMT00058883001, GSONMT00000920001, GSO…
Cellular Macromolecule Localization	26	GSONMT00010164001, GSONMT00035227001, TCONS_00037658, GSONMT00011893001, GSONMT00025433001, GSONMT00074075001, GSONMT00045968001, GSONMT00012076001, GSONMT00047192001, GSONMT00053996001, GSONMT00045963001, GSONMT00005930001, GSONMT00020998001, TCONS_00049860, GSONMT00051870001, GSONMT00010157001, GSONMT00041801001, GSONMT00035228001, GSONMT00045692001, GSONMT00000215001, GSONMT00000536001, GSONMT…
Single-Organism Biosynthetic Process	26	TCONS_00017406, GSONMT00030260001, GSONMT00000701001, GSONMT00026683001, GSONMT00023780001, TCONS_00012031, GSONMT00029837001, GSONMT00011893001, GSONMT00045968001, GSONMT00047192001, TCONS_00033922, GSONMT00024305001, GSONMT00076211001, TCONS_00023193, GSONMT00055312001, GSONMT00047032001, GSONMT00041074001, GSONMT00075321001, GSONMT00054194001, GSONMT00000920001, GSONMT00036628001, GSONMT000186…
Negative Regulation Of Cell Communication	26	GSONMT00035227001, GSONMT00066744001, TCONS_00130467, GSONMT00011893001, GSONMT00047192001, GSONMT00035467001, GSONMT00045963001, C2293_c0_seq1, GSONMT00076211001, GSONMT00062737001, GSONMT00031199001, GSONMT00047032001, GSONMT00070684001, GSONMT00065419001, GSONMT00037697001, GSONMT00041074001, GSONMT00041801001, GSONMT00041504001, GSONMT00035228001, TCONS_00264368, GSONMT00045692001, GSONMT0002…
Negative Regulation Of Biosynthetic Process	26	GSONMT00065198001, GSONMT00029817001, GSONMT00029001001, GSONMT00006881001, GSONMT00074075001, GSONMT00007729001, C2293_c0_seq1, GSONMT00024305001, GSONMT00020998001, GSONMT00061226001, GSONMT00021544001, GSONMT00051870001, GSONMT00065477001, GSONMT00055312001, GSONMT00041074001, GSONMT00041801001, GSONMT00061222001, GSONMT00041504001, GSONMT00058883001, GSONMT00000920001, GSONMT00036628001, GSON…
Regulation Of Immune Response	26	GSONMT00035227001, GSONMT00065372001, TCONS_00116788, GSONMT00017687001, GSONMT00012076001, GSONMT00001308001, GSONMT00045963001, C2293_c0_seq1, GSONMT00005930001, GSONMT00065375001, GSONMT00062737001, GSONMT00020623001, GSONMT00070684001, GSONMT00021873001, GSONMT00037087001, GSONMT00035228001, GSONMT00065371001, GSONMT00028984001, GSONMT00049811001, GSONMT00067247001, GSONMT00057539001, GSONMT0…
Positive Regulation Of Cell Proliferation	26	GSONMT00065198001, GSONMT00029001001, GSONMT00030260001, TCONS_00037658, GSONMT00000701001, GSONMT00011893001, GSONMT00001308001, GSONMT00018494001, GSONMT00082197001, GSONMT00062739001, GSONMT00062737001, GSONMT00065477001, GSONMT00010157001, GSONMT00037697001, GSONMT00041801001, GSONMT00010163001, TCONS_00011906, GSONMT00000920001, GSONMT00028984001, GSONMT00077214001, GSONMT00057355001, TCONS_…
Cellular Catabolic Process	26	GSONMT00030260001, GSONMT00019603001, TCONS_00012031, TCONS_00058871, C20247_c1_seq1, TCONS_00058870, GSONMT00020007001, GSONMT00031929001, GSONMT00047192001, TCONS_00033922, GSONMT00076211001, GSONMT00048131001, TCONS_00037768, GSONMT00043239001, GSONMT00055312001, GSONMT00065419001, GSONMT00070684001, GSONMT00067189001, GSONMT00041074001, TCONS_00152966, GSONMT00058883001, GSONMT00054194001, GS…
Carbohydrate Derivative Metabolic Process	25	GSONMT00007795001, GSONMT00065370001, GSONMT00065372001, GSONMT00078333001, GSONMT00000701001, GSONMT00023780001, GSONMT00011437001, GSONMT00017687001, GSONMT00011435001, GSONMT00024305001, GSONMT00065375001, GSONMT00047032001, GSONMT00021873001, GSONMT00037697001, GSONMT00037087001, GSONMT00059652001, GSONMT00061222001, GSONMT00065371001, GSONMT00049811001, GSONMT00057539001, GSONMT00002223001, …
Cell Cycle	25	GSONMT00065198001, GSONMT00029001001, GSONMT00000701001, GSONMT00025433001, GSONMT00011893001, GSONMT00074075001, TCONS_00048015, GSONMT00047192001, GSONMT00053996001, GSONMT00082197001, GSONMT00062739001, GSONMT00021544001, GSONMT00051870001, TCONS_00066688, GSONMT00065477001, GSONMT00037697001, GSONMT00010157001, GSONMT00061222001, GSONMT00019867001, GSONMT00036628001, GSONMT00000215001, GSONMT…
Regulation Of Response To External Stimulus	25	TCONS_00037658, TCONS_00012031, GSONMT00011893001, GSONMT00045963001, GSONMT00070684001, GSONMT00037697001, GSONMT00045295001, GSONMT00041801001, GSONMT00010163001, GSONMT00035228001, GSONMT00054194001, GSONMT00058883001, GSONMT00000920001, GSONMT00028984001, GSONMT00016296001, GSONMT00067247001, TCONS_00076703, GSONMT00000536001, GSONMT00065334001, GSONMT00028543001, GSONMT00057355001, GSONMT000…
Negative Regulation Of Signal Transduction	25	GSONMT00035227001, GSONMT00066744001, TCONS_00130467, GSONMT00011893001, GSONMT00047192001, GSONMT00035467001, C2293_c0_seq1, GSONMT00076211001, GSONMT00062737001, GSONMT00031199001, GSONMT00047032001, GSONMT00065419001, GSONMT00070684001, GSONMT00037697001, GSONMT00041074001, GSONMT00041801001, GSONMT00041504001, GSONMT00035228001, TCONS_00264368, GSONMT00045692001, GSONMT00028984001, GSONMT0006…
Response To Nitrogen Compound	24	TCONS_00012355, GSONMT00039165001, TCONS_00017406, GSONMT00029817001, GSONMT00030260001, GSONMT00006881001, GSONMT00041074001, GSONMT00037697001, GSONMT00011893001, GSONMT00061222001, GSONMT00007729001, GSONMT00041125001, GSONMT00028984001, GSONMT00036628001, GSONMT00012525001, GSONMT00053996001, C2293_c0_seq1, GSONMT00008936001, GSONMT00002133001, GSONMT00024305001, GSONMT00062737001, GSONMT0002…
Positive Regulation Of Immune Response	24	GSONMT00035227001, GSONMT00065372001, TCONS_00116788, GSONMT00021873001, GSONMT00037087001, GSONMT00017687001, GSONMT00035228001, GSONMT00065371001, GSONMT00028984001, GSONMT00049811001, GSONMT00012076001, GSONMT00067247001, GSONMT00001308001, GSONMT00057539001, GSONMT00034829001, GSONMT00045963001, GSONMT00065334001, GSONMT00002223001, TCONS_00087693, C2293_c0_seq1, GSONMT00005930001, GSONMT0003…
Negative Regulation Of Cell Death	24	GSONMT00065198001, GSONMT00010164001, GSONMT00051870001, TCONS_00066688, TCONS_00037658, GSONMT00043239001, GSONMT00065477001, GSONMT00076552001, GSONMT00065419001, GSONMT00070684001, GSONMT00037697001, GSONMT00045295001, GSONMT00041801001, GSONMT00011893001, GSONMT00041504001, GSONMT00045692001, GSONMT00036628001, GSONMT00000536001, GSONMT00065334001, TCONS_00046480, GSONMT00081507001, GSONMT000…
Cellular Homeostasis	24	GSONMT00025610001, GSONMT00043840001, GSONMT00065895001, TCONS_00037658, GSONMT00070684001, GSONMT00041074001, GSONMT00010157001, GSONMT00066744001, GSONMT00075321001, GSONMT00023675001, TCONS_00026964, GSONMT00025642001, GSONMT00082737001, GSONMT00028984001, GSONMT00016296001, GSONMT00012525001, GSONMT00000536001, GSONMT00035467001, GSONMT00028543001, GSONMT00057355001, GSONMT00065900001, TCONS_…
Cell-Cell Signaling	24	GSONMT00005633001, GSONMT00065370001, GSONMT00029001001, GSONMT00026683001, GSONMT00011437001, GSONMT00015266001, GSONMT00041801001, GSONMT00011893001, GSONMT00010163001, GSONMT00059652001, GSONMT00065371001, GSONMT00045692001, GSONMT00011435001, GSONMT00035467001, GSONMT00045963001, GSONMT00057355001, GSONMT00040664001, GSONMT00065375001, GSONMT00003022001, GSONMT00020998001, GSONMT00061226001, …
Neurological System Process	24	GSONMT00051870001, GSONMT00043840001, GSONMT00065895001, GSONMT00075197001, GSONMT00070684001, GSONMT00011893001, GSONMT00010163001, C20247_c1_seq1, GSONMT00000383001, GSONMT00023675001, GSONMT00045692001, TCONS_00048015, GSONMT00036628001, GSONMT00047192001, GSONMT00035467001, GSONMT00045963001, GSONMT00057355001, TCONS_00033922, GSONMT00065900001, GSONMT00005930001, GSONMT00040664001, GSONMT000…
Regulation Of Cellular Localization	23	GSONMT00005633001, GSONMT00006413001, GSONMT00035227001, GSONMT00051870001, TCONS_00037658, GSONMT00014443001, GSONMT00010157001, GSONMT00066744001, GSONMT00041801001, GSONMT00011893001, GSONMT00035228001, GSONMT00045968001, GSONMT00045692001, GSONMT00047192001, GSONMT00053996001, GSONMT00065334001, GSONMT00057355001, GSONMT00007147001, GSONMT00081507001, TCONS_00046480, GSONMT00003022001, TCONS_…
Cell Activation	23	GSONMT00051870001, TCONS_00037658, TCONS_00116788, GSONMT00075197001, GSONMT00037697001, TCONS_00130467, GSONMT00011893001, GSONMT00055546001, TCONS_00264368, TCONS_00048015, GSONMT00016296001, GSONMT00036628001, GSONMT00001308001, GSONMT00018494001, GSONMT00034829001, TCONS_00076703, GSONMT00065334001, GSONMT00058681001, TCONS_00087693, GSONMT00057355001, TCONS_00046480, GSONMT00020998001, TCONS…
Single-Organism Cellular Localization	23	GSONMT00005633001, GSONMT00010164001, GSONMT00051870001, GSONMT00035227001, GSONMT00047032001, GSONMT00026683001, GSONMT00000701001, GSONMT00010157001, GSONMT00041801001, GSONMT00011893001, GSONMT00074075001, GSONMT00035228001, GSONMT00045692001, GSONMT00047192001, GSONMT00000215001, GSONMT00053996001, GSONMT00000536001, GSONMT00028543001, GSONMT00057355001, GSONMT00077214001, TCONS_00046480, TCO…
Negative Regulation Of Nitrogen Compound Metabolic Process	23	GSONMT00065198001, GSONMT00029817001, GSONMT00029001001, GSONMT00051870001, GSONMT00065477001, GSONMT00006881001, GSONMT00055312001, GSONMT00041074001, GSONMT00041801001, GSONMT00061222001, GSONMT00074075001, GSONMT00058883001, GSONMT00007729001, GSONMT00000920001, GSONMT00036628001, GSONMT00047192001, GSONMT00065334001, GSONMT00057355001, GSONMT00008936001, TCONS_00046480, GSONMT00020998001, GSO…
Response To Acid Chemical	23	GSONMT00029817001, GSONMT00019603001, GSONMT00006881001, GSONMT00064603001, GSONMT00041074001, GSONMT00049606001, GSONMT00011893001, GSONMT00080511001, GSONMT00010163001, GSONMT00061222001, TCONS_00026964, GSONMT00007729001, GSONMT00036628001, TCONS_00076703, GSONMT00053996001, GSONMT00065334001, GSONMT00057355001, GSONMT00040664001, GSONMT00008936001, GSONMT00020998001, TCONS_00049860, GSONMT000…
Regulation Of Cellular Component Movement	23	GSONMT00006413001, GSONMT00051870001, GSONMT00014443001, TCONS_00037658, TCONS_00058866, GSONMT00037697001, GSONMT00049606001, GSONMT00041801001, GSONMT00011893001, TCONS_00011906, GSONMT00028984001, GSONMT00012525001, GSONMT00034829001, TCONS_00003078, GSONMT00011010001, C2293_c0_seq1, GSONMT00057355001, GSONMT00007147001, GSONMT00011012001, TCONS_00025066, TCONS_00046480, TCONS_00049860, GSONMT…
Cardiac Chamber Development	22	GSONMT00006413001, GSONMT00065370001, GSONMT00029001001, GSONMT00043840001, GSONMT00065895001, GSONMT00014443001, GSONMT00065372001, GSONMT00067106001, GSONMT00011437001, GSONMT00075636001, GSONMT00059652001, GSONMT00011893001, GSONMT00023675001, GSONMT00065371001, GSONMT00076980001, GSONMT00011435001, GSONMT00011010001, GSONMT00057355001, GSONMT00007147001, GSONMT00011012001, GSONMT00065900001, …
Oxidation-Reduction Process	22	TCONS_00145315, GSONMT00078333001, GSONMT00070684001, GSONMT00000701001, GSONMT00067189001, GSONMT00041074001, GSONMT00029837001, TCONS_00005718, GSONMT00011651001, C20247_c1_seq1, GSONMT00075321001, GSONMT00041504001, GSONMT00045968001, GSONMT00000920001, GSONMT00047192001, GSONMT00018640001, TCONS_00136574, GSONMT00077214001, GSONMT00060998001, GSONMT00024305001, GSONMT00076211001, GSONMT000209…
Cell Projection Organization	22	TCONS_00017406, GSONMT00029001001, GSONMT00051870001, TCONS_00037658, TCONS_00058866, GSONMT00037697001, GSONMT00011893001, GSONMT00025433001, TCONS_00011906, GSONMT00045692001, GSONMT00011010001, TCONS_00003078, TCONS_00076703, GSONMT00000536001, GSONMT00045963001, GSONMT00065334001, GSONMT00057355001, GSONMT00011012001, TCONS_00049860, TCONS_00023193, TCONS_00015827, GSONMT00048131001_
Positive Regulation Of Cell Death	22	GSONMT00065198001, GSONMT00065477001, GSONMT00065419001, GSONMT00017014001, GSONMT00010157001, GSONMT00037697001, TCONS_00058871, GSONMT00011893001, TCONS_00058870, GSONMT00061222001, GSONMT00045692001, GSONMT00031929001, GSONMT00029700001, GSONMT00034829001, TCONS_00076703, GSONMT00035467001, GSONMT00065334001, GSONMT00060484001, GSONMT00016768001, GSONMT00079925001, GSONMT00062737001, TCONS_000…
Hematopoietic Or Lymphoid Organ Development	22	TCONS_00017406, GSONMT00065198001, GSONMT00051870001, GSONMT00055312001, GSONMT00075197001, GSONMT00010163001, TCONS_00026964, GSONMT00058883001, GSONMT00036628001, GSONMT00028984001, GSONMT00052301001, GSONMT00011010001, TCONS_00076703, C2293_c0_seq1, GSONMT00057355001, GSONMT00040664001, GSONMT00011012001, TCONS_00046480, GSONMT00062737001, TCONS_00049860, TCONS_00023193, GSONMT00010161001_
Positive Regulation Of Cell Differentiation	22	GSONMT00029817001, GSONMT00029001001, GSONMT00051870001, GSONMT00006881001, TCONS_00012031, GSONMT00041801001, GSONMT00011893001, GSONMT00061222001, TCONS_00011906, GSONMT00054194001, GSONMT00007729001, GSONMT00036628001, GSONMT00028984001, TCONS_00003078, GSONMT00034829001, GSONMT00000536001, TCONS_00076703, GSONMT00057355001, GSONMT00008936001, TCONS_00046480, TCONS_00049860, TCONS_00015827
Single-Organism Catabolic Process	21	GSONMT00030260001, TCONS_00037768, GSONMT00076212001, GSONMT00019603001, GSONMT00055312001, GSONMT00065419001, GSONMT00000701001, GSONMT00070684001, GSONMT00067189001, GSONMT00023780001, GSONMT00041074001, TCONS_00012031, TCONS_00152966, GSONMT00054194001, GSONMT00020007001, GSONMT00000920001, GSONMT00000536001, TCONS_00033922, GSONMT00077214001, GSONMT00076211001, GSONMT00062737001_
Glycosyl Compound Metabolic Process	21	GSONMT00007795001, GSONMT00065370001, GSONMT00065372001, GSONMT00078333001, GSONMT00047032001, GSONMT00000701001, GSONMT00011437001, GSONMT00021873001, GSONMT00037087001, GSONMT00017687001, GSONMT00059652001, GSONMT00061222001, GSONMT00065371001, GSONMT00049811001, GSONMT00011435001, GSONMT00057539001, GSONMT00002223001, GSONMT00077214001, GSONMT00028543001, GSONMT00032573001, GSONMT00065375001_
Multicellular Organismal Movement	21	GSONMT00007795001, GSONMT00065370001, GSONMT00006413001, GSONMT00043840001, GSONMT00065895001, GSONMT00014443001, GSONMT00065372001, GSONMT00011437001, GSONMT00021873001, TCONS_00057247, GSONMT00037087001, GSONMT00017687001, GSONMT00059652001, GSONMT00023675001, GSONMT00065371001, GSONMT00049811001, GSONMT00011435001, GSONMT00057539001, GSONMT00065900001, GSONMT00032573001, GSONMT00065375001_
Cardiac Chamber Morphogenesis	21	GSONMT00006413001, GSONMT00065370001, GSONMT00043840001, GSONMT00065895001, GSONMT00014443001, GSONMT00065372001, GSONMT00067106001, GSONMT00011437001, GSONMT00075636001, GSONMT00059652001, GSONMT00011893001, GSONMT00023675001, GSONMT00065371001, GSONMT00076980001, GSONMT00011435001, GSONMT00011010001, GSONMT00057355001, GSONMT00007147001, GSONMT00011012001, GSONMT00065900001, GSONMT00065375001_
Blood Vessel Development	21	GSONMT00065198001, GSONMT00029001001, GSONMT00051870001, GSONMT00043840001, GSONMT00065895001, GSONMT00076552001, GSONMT00070684001, GSONMT00037697001, GSONMT00010157001, GSONMT00041801001, GSONMT00011893001, GSONMT00041154001, GSONMT00023675001, TCONS_00026964, GSONMT00045692001, GSONMT00034829001, TCONS_00076703, GSONMT00000536001, GSONMT00065900001, TCONS_00025066, GSONMT00062737001_
Viral Process	21	GSONMT00029817001, GSONMT00006881001, GSONMT00076552001, GSONMT00010157001, GSONMT00045295001, GSONMT00010163001, GSONMT00074075001, TCONS_00011906, GSONMT00007729001, GSONMT00036628001, GSONMT00028984001, GSONMT00000215001, GSONMT00053996001, GSONMT00045963001, GSONMT00028543001, GSONMT00040664001, GSONMT00008936001, TCONS_00046480, GSONMT00062737001, TCONS_00049860, GSONMT00010161001_
Response To Oxidative Stress	21	GSONMT00065198001, TCONS_00017406, GSONMT00047032001, GSONMT00065477001, GSONMT00070684001, GSONMT00037697001, GSONMT00041074001, TCONS_00005718, GSONMT00041504001, TCONS_00048015, GSONMT00000215001, TCONS_00003078, GSONMT00011010001, GSONMT00000536001, GSONMT00065334001, GSONMT00011012001, GSONMT00005930001, GSONMT00081507001, GSONMT00062737001, GSONMT00020998001, TCONS_00023193
Single Organismal Cell-Cell Adhesion	21	GSONMT00051870001, TCONS_00037658, TCONS_00116788, GSONMT00075197001, GSONMT00037697001, TCONS_00130467, GSONMT00011893001, GSONMT00055546001, TCONS_00264368, GSONMT00045692001, GSONMT00036628001, GSONMT00001308001, GSONMT00034829001, GSONMT00018494001, TCONS_00076703, GSONMT00065334001, GSONMT00045963001, GSONMT00057355001, TCONS_00025066, TCONS_00046480, TCONS_00049860
Negative Regulation Of Cellular Component Organization	21	GSONMT00005633001, GSONMT00035227001, GSONMT00051870001, TCONS_00037658, GSONMT00055312001, GSONMT00070684001, GSONMT00037697001, GSONMT00061222001, GSONMT00035228001, TCONS_00026964, GSONMT00058883001, TCONS_00011906, GSONMT00034829001, GSONMT00000536001, TCONS_00076703, GSONMT00045963001, GSONMT00065334001, GSONMT00011012001, GSONMT00062737001, TCONS_00049860, GSONMT00062129001_
Positive Regulation Of Protein Transport	20	GSONMT00065198001, GSONMT00029817001, GSONMT00051870001, GSONMT00065477001, GSONMT00006881001, TCONS_00012031, GSONMT00010157001, GSONMT00041801001, GSONMT00054194001, GSONMT00045968001, GSONMT00007729001, GSONMT00016296001, GSONMT00001308001, GSONMT00034829001, GSONMT00053996001, GSONMT00045963001, GSONMT00062452001, GSONMT00007147001, GSONMT00008936001, TCONS_00046480
Blood Vessel Morphogenesis	20	GSONMT00065198001, GSONMT00029001001, GSONMT00051870001, GSONMT00043840001, GSONMT00065895001, GSONMT00070684001, GSONMT00010157001, GSONMT00037697001, GSONMT00041801001, GSONMT00011893001, GSONMT00041154001, GSONMT00023675001, TCONS_00026964, GSONMT00045692001, GSONMT00034829001, TCONS_00076703, GSONMT00000536001, GSONMT00065900001, TCONS_00025066, GSONMT00062737001_
Regulation Of Actin Filament-Based Process	20	GSONMT00065198001, GSONMT00006413001, GSONMT00051870001, GSONMT00043393001, TCONS_00037658, GSONMT00014443001, GSONMT00065477001, GSONMT00075636001, GSONMT00011893001, TCONS_00026964, TCONS_00178940, GSONMT00034829001, GSONMT00011010001, GSONMT00012525001, TCONS_00076703, GSONMT00057355001, GSONMT00011012001, TCONS_00033437, GSONMT00007147001, TCONS_00049860
Response To Organonitrogen Compound	20	GSONMT00039165001, TCONS_00012355, GSONMT00029817001, GSONMT00030260001, GSONMT00006881001, GSONMT00041074001, GSONMT00011893001, GSONMT00061222001, GSONMT00007729001, GSONMT00028984001, GSONMT00036628001, GSONMT00012525001, GSONMT00053996001, C2293_c0_seq1, GSONMT00008936001, GSONMT00002133001, GSONMT00024305001, GSONMT00020998001, GSONMT00062737001, GSONMT00021544001_
Regulation Of Secretion By Cell	19	GSONMT00065198001, GSONMT00029817001, GSONMT00035227001, GSONMT00065477001, GSONMT00006881001, GSONMT00065419001, GSONMT00026683001, TCONS_00012031, GSONMT00011893001, GSONMT00035228001, GSONMT00054194001, GSONMT00007729001, GSONMT00016296001, GSONMT00001308001, GSONMT00034829001, GSONMT00045963001, GSONMT00062452001, GSONMT00008936001, TCONS_00046480
Regulation Of Cell Motility	19	GSONMT00051870001, TCONS_00037658, TCONS_00058866, GSONMT00037697001, GSONMT00049606001, GSONMT00041801001, GSONMT00011893001, TCONS_00011906, GSONMT00028984001, GSONMT00012525001, GSONMT00034829001, TCONS_00003078, GSONMT00011010001, C2293_c0_seq1, GSONMT00011012001, TCONS_00025066, TCONS_00046480, TCONS_00049860, GSONMT00062737001_
GO-term|Molecular_Function
Cytoskeletal Protein Binding	51	GSONMT00065370001, GSONMT00043393001, GSONMT00017687001, GSONMT00076980001, TCONS_00048015, GSONMT00011435001, GSONMT00065900001, GSONMT00065375001, TCONS_00049860, GSONMT00051870001, GSONMT00067106001, GSONMT00055312001, TCONS_00058866, TCONS_00208113, GSONMT00075636001, GSONMT00037087001, GSONMT00059652001, GSONMT00049811001, GSONMT00057539001, TCONS_00178940, GSONMT00011010001, TCONS_00003078,…
Enzyme Binding	50	GSONMT00065370001, GSONMT00029001001, GSONMT00019603001, TCONS_00116788, TCONS_00048015, GSONMT00012076001, GSONMT00011435001, GSONMT00053996001, GSONMT00065900001, GSONMT00065375001, GSONMT00076211001, GSONMT00051870001, TCONS_00058866, GSONMT00037697001, GSONMT00059652001, GSONMT00061222001, GSONMT00041504001, GSONMT00045692001, GSONMT00034829001, TCONS_00003078, GSONMT00007147001, TCONS_000464…
Identical Protein Binding	45	GSONMT00025610001, GSONMT00065370001, GSONMT00029001001, GSONMT00006413001, GSONMT00035227001, GSONMT00065372001, TCONS_00037658, GSONMT00006881001, TCONS_00116788, GSONMT00026683001, GSONMT00023780001, GSONMT00011437001, TCONS_00026964, GSONMT00025642001, GSONMT00082737001, TCONS_00048015, GSONMT00047192001, GSONMT00011435001, GSONMT00045963001, TCONS_00033922, C2293_c0_seq1, GSONMT00076211001, …
Nucleic Acid Binding	45	TCONS_00017406, GSONMT00007795001, GSONMT00065198001, GSONMT00010164001, GSONMT00029817001, GSONMT00029001001, TCONS_00037658, GSONMT00065372001, GSONMT00019603001, GSONMT00006881001, GSONMT00000701001, GSONMT00017687001, GSONMT00025433001, GSONMT00074075001, TCONS_00026964, GSONMT00007729001, TCONS_00048015, GSONMT00053996001, TCONS_00023193, GSONMT00020998001, GSONMT00061226001, GSONMT000518700…
Cation Binding	43	TCONS_00017406, GSONMT00025610001, GSONMT00006413001, GSONMT00030260001, GSONMT00078333001, GSONMT00000701001, GSONMT00075197001, GSONMT00026683001, GSONMT00023780001, TCONS_00005718, GSONMT00063580001, GSONMT00025642001, GSONMT00045968001, GSONMT00082737001, GSONMT00076980001, GSONMT00020007001, GSONMT00052301001, GSONMT00047192001, GSONMT00082197001, GSONMT00065900001, GSONMT00062739001, TCONS_…
Protein Complex Binding	34	GSONMT00007795001, GSONMT00010164001, GSONMT00006413001, GSONMT00065372001, TCONS_00037658, GSONMT00011437001, GSONMT00049606001, GSONMT00017687001, GSONMT00011893001, GSONMT00074075001, TCONS_00026964, GSONMT00075410001, GSONMT00011435001, GSONMT00045963001, GSONMT00065375001, GSONMT00062737001, TCONS_00049860, GSONMT00051870001, GSONMT00067106001, GSONMT00021873001, GSONMT00037697001, GSONMT000…
Nucleoside Phosphate Binding	34	GSONMT00007795001, GSONMT00065370001, GSONMT00035227001, GSONMT00065372001, TCONS_00116788, GSONMT00000701001, GSONMT00011437001, GSONMT00017687001, TCONS_00130467, GSONMT00074075001, TCONS_00048015, GSONMT00045968001, GSONMT00047192001, GSONMT00011435001, GSONMT00036212001, GSONMT00065375001, GSONMT00076552001, GSONMT00021873001, GSONMT00010157001, GSONMT00037087001, GSONMT00011651001, GSONMT000…
Nucleotide Binding	34	GSONMT00007795001, GSONMT00065370001, GSONMT00035227001, GSONMT00065372001, TCONS_00116788, GSONMT00000701001, GSONMT00011437001, GSONMT00017687001, TCONS_00130467, GSONMT00074075001, TCONS_00048015, GSONMT00045968001, GSONMT00047192001, GSONMT00011435001, GSONMT00036212001, GSONMT00065375001, GSONMT00076552001, GSONMT00021873001, GSONMT00010157001, GSONMT00011651001, GSONMT00037087001, GSONMT000…
Nucleoside Binding	31	GSONMT00007795001, GSONMT00065370001, GSONMT00035227001, GSONMT00065372001, TCONS_00116788, GSONMT00000701001, GSONMT00011437001, GSONMT00017687001, TCONS_00130467, GSONMT00074075001, GSONMT00045968001, GSONMT00047192001, GSONMT00011435001, GSONMT00065375001, GSONMT00076552001, GSONMT00021873001, GSONMT00010157001, GSONMT00037087001, GSONMT00059652001, GSONMT00035228001, GSONMT00041504001, GSONMT…
Ribonucleotide Binding	31	GSONMT00007795001, GSONMT00065370001, GSONMT00035227001, GSONMT00065372001, TCONS_00116788, GSONMT00000701001, GSONMT00011437001, GSONMT00017687001, TCONS_00130467, GSONMT00074075001, GSONMT00045968001, GSONMT00047192001, GSONMT00011435001, GSONMT00065375001, GSONMT00076552001, GSONMT00021873001, GSONMT00010157001, GSONMT00037087001, GSONMT00059652001, GSONMT00035228001, GSONMT00041504001, GSONMT…
Receptor Binding	27	TCONS_00012355, TCONS_00012031, GSONMT00049606001, GSONMT00011893001, GSONMT00074075001, TCONS_00026964, GSONMT00075410001, GSONMT00001308001, GSONMT00012525001, GSONMT00045963001, C2293_c0_seq1, GSONMT00051870001, GSONMT00037697001, GSONMT00045295001, GSONMT00041801001, GSONMT00041504001, GSONMT00054194001, GSONMT00045692001, GSONMT00016296001, GSONMT00036628001, GSONMT00028984001, GSONMT0000053…
Protein Dimerization Activity	26	GSONMT00025610001, GSONMT00065370001, GSONMT00029001001, GSONMT00006413001, GSONMT00065372001, TCONS_00037658, GSONMT00006881001, GSONMT00011437001, GSONMT00023780001, TCONS_00026964, GSONMT00025642001, GSONMT00011435001, GSONMT00065375001, GSONMT00051870001, GSONMT00065419001, GSONMT00041801001, GSONMT00059652001, GSONMT00075321001, GSONMT00065371001, GSONMT00045692001, GSONMT00036628001, GSONMT…
Hydrolase Activity, Acting On Acid Anhydrides	24	GSONMT00007795001, GSONMT00065370001, GSONMT00065372001, GSONMT00067106001, GSONMT00014443001, GSONMT00031199001, GSONMT00047032001, GSONMT00076552001, GSONMT00021873001, GSONMT00011437001, GSONMT00075636001, GSONMT00037087001, GSONMT00017687001, GSONMT00059652001, GSONMT00074075001, GSONMT00065371001, GSONMT00049811001, GSONMT00057539001, GSONMT00011435001, GSONMT00002223001, GSONMT00028543001, …
Hydrolase Activity, Acting On Ester Bonds	21	GSONMT00039165001, GSONMT00007795001, GSONMT00065370001, GSONMT00065372001, GSONMT00031199001, GSONMT00019603001, GSONMT00011437001, GSONMT00021873001, TCONS_00012031, GSONMT00064603001, GSONMT00037087001, GSONMT00080511001, GSONMT00059652001, GSONMT00048120001, GSONMT00054194001, GSONMT00065371001, GSONMT00020007001, GSONMT00011435001, GSONMT00057539001, GSONMT00065334001, GSONMT00065375001_
Protein Domain Specific Binding	19	GSONMT00029817001, GSONMT00029001001, GSONMT00043840001, GSONMT00065895001, GSONMT00041695001, TCONS_00066688, GSONMT00006881001, GSONMT00070684001, GSONMT00074075001, GSONMT00023675001, GSONMT00007729001, GSONMT00036628001, TCONS_00003078, TCONS_00076703, GSONMT00036212001, GSONMT00057355001, GSONMT00065900001, GSONMT00008936001, TCONS_00049860
GO-term|Cellular_Component
Intracellular Organelle Lumen	67	GSONMT00029817001, GSONMT00029001001, GSONMT00043393001, GSONMT00078333001, GSONMT00006881001, GSONMT00066744001, GSONMT00082737001, TCONS_00048015, GSONMT00007729001, GSONMT00020007001, GSONMT00031929001, GSONMT00012076001, GSONMT00053996001, GSONMT00045963001, GSONMT00082197001, GSONMT00062739001, GSONMT00061226001, GSONMT00011122001, GSONMT00021544001, GSONMT00051870001, GSONMT00043239001, GSO…
Intracellular Vesicle	25	GSONMT00065198001, GSONMT00006413001, GSONMT00035227001, TCONS_00037658, GSONMT00026683001, GSONMT00074075001, TCONS_00026964, GSONMT00045968001, GSONMT00001308001, GSONMT00082197001, GSONMT00005930001, GSONMT00076211001, GSONMT00062739001, GSONMT00011122001, GSONMT00020623001, TCONS_00037768, GSONMT00067189001, GSONMT00037697001, TCONS_00152966, GSONMT00035228001, GSONMT00016296001, GSONMT000289…
Cytoplasmic Part	159	GSONMT00029817001, GSONMT00043393001, GSONMT00078333001, GSONMT00026683001, GSONMT00017014001, TCONS_00005718, GSONMT00076980001, GSONMT00082737001, GSONMT00052301001, GSONMT00011435001, GSONMT00053996001, C2293_c0_seq1, GSONMT00065900001, GSONMT00003022001, GSONMT00065375001, GSONMT00076211001, GSONMT00011122001, GSONMT00051870001, GSONMT00043239001, GSONMT00070684001, GSONMT00037697001, GSONMT0…
Intracellular Membrane-Bounded Organelle	142	GSONMT00029817001, GSONMT00043393001, GSONMT00078333001, GSONMT00026683001, GSONMT00017014001, TCONS_00005718, GSONMT00025642001, GSONMT00076980001, GSONMT00082737001, GSONMT00011435001, GSONMT00053996001, GSONMT00065900001, GSONMT00003022001, GSONMT00076211001, GSONMT00065375001, GSONMT00011122001, GSONMT00051870001, GSONMT00043239001, GSONMT00070684001, GSONMT00010157001, GSONMT00037697001, TCO…
Vesicle	90	GSONMT00065370001, GSONMT00043393001, TCONS_00116788, GSONMT00026683001, GSONMT00064603001, GSONMT00049606001, GSONMT00017687001, GSONMT00011893001, GSONMT00055546001, GSONMT00025642001, GSONMT00075410001, GSONMT00001308001, GSONMT00011435001, GSONMT00012076001, GSONMT00045963001, GSONMT00036212001, GSONMT00082197001, C2293_c0_seq1, GSONMT00076211001, GSONMT00024305001, GSONMT00062739001, TCONS_0…
Catalytic Complex	18	TCONS_00037768, GSONMT00043239001, GSONMT00055312001, GSONMT00000701001, GSONMT00041074001, TCONS_00152966, TCONS_00058871, TCONS_00058870, GSONMT00019867001, GSONMT00058883001, GSONMT00047192001, GSONMT00031929001, GSONMT00028543001, GSONMT00077214001, GSONMT00016768001, GSONMT00002133001, GSONMT00061226001, GSONMT00048131001_
Integral Component Of Membrane	26	GSONMT00078333001, GSONMT00026683001, GSONMT00064603001, GSONMT00029837001, GSONMT00066744001, GSONMT00011893001, GSONMT00074075001, GSONMT00055546001, GSONMT00045968001, GSONMT00001308001, TCONS_00021015, GSONMT00036212001, GSONMT00005930001, GSONMT00003022001, GSONMT00051870001, GSONMT00020623001, GSONMT00015266001, GSONMT00080511001, GSONMT00075321001, GSONMT00045692001, GSONMT00041125001, GSO…
I Band	33	GSONMT00065198001, GSONMT00010164001, GSONMT00065370001, GSONMT00043393001, GSONMT00065372001, GSONMT00011437001, TCONS_00058871, TCONS_00058870, GSONMT00075410001, GSONMT00011435001, GSONMT00031929001, GSONMT00003022001, GSONMT00065375001, GSONMT00051870001, GSONMT00067106001, GSONMT00065477001, TCONS_00058866, GSONMT00076552001, TCONS_00208113, GSONMT00075636001, GSONMT00059652001, GSONMT000101…
Sarcomere	52	GSONMT00065370001, GSONMT00043393001, TCONS_00057247, GSONMT00017687001, GSONMT00075410001, GSONMT00076980001, GSONMT00011435001, GSONMT00031929001, GSONMT00065900001, GSONMT00003022001, GSONMT00065375001, GSONMT00051870001, GSONMT00067106001, TCONS_00058866, TCONS_00208113, GSONMT00075636001, GSONMT00037087001, GSONMT00059652001, GSONMT00049811001, TCONS_00178940, GSONMT00057539001, TCONS_000030…
Golgi Apparatus	20	GSONMT00029001001, GSONMT00051870001, GSONMT00020623001, TCONS_00037768, GSONMT00043239001, GSONMT00067189001, TCONS_00152966, GSONMT00011893001, GSONMT00035228001, GSONMT00054194001, GSONMT00001308001, GSONMT00053996001, GSONMT00035467001, GSONMT00082197001, GSONMT00049216001, TCONS_00046480, GSONMT00076211001, GSONMT00062739001, GSONMT00011122001, GSONMT00048131001_
Cytoplasm	169	GSONMT00029817001, GSONMT00043393001, GSONMT00078333001, GSONMT00026683001, GSONMT00017014001, TCONS_00005718, GSONMT00025642001, GSONMT00076980001, GSONMT00082737001, GSONMT00052301001, GSONMT00011435001, GSONMT00053996001, C2293_c0_seq1, GSONMT00065900001, GSONMT00003022001, GSONMT00065375001, GSONMT00076211001, GSONMT00011122001, GSONMT00051870001, GSONMT00043239001, GSONMT00070684001, GSONMT0…
Myosin Complex	20	GSONMT00007795001, GSONMT00065370001, GSONMT00065372001, GSONMT00067106001, GSONMT00076552001, GSONMT00011437001, GSONMT00021873001, GSONMT00075636001, GSONMT00037087001, GSONMT00017687001, GSONMT00059652001, GSONMT00065371001, GSONMT00076980001, GSONMT00049811001, GSONMT00011435001, GSONMT00057539001, GSONMT00002223001, GSONMT00007147001, GSONMT00032573001, GSONMT00065375001_
Intracellular Non-Membrane-Bounded Organelle	97	GSONMT00043393001, GSONMT00017014001, GSONMT00076980001, GSONMT00011435001, GSONMT00053996001, GSONMT00065900001, GSONMT00065375001, GSONMT00076211001, GSONMT00003022001, GSONMT00051870001, GSONMT00043239001, GSONMT00075636001, GSONMT00010157001, TCONS_00152966, GSONMT00061222001, GSONMT00075321001, GSONMT00041504001, GSONMT00058883001, GSONMT00049811001, TCONS_00178940, GSONMT00034829001, GSONMT…
Adherens Junction	23	GSONMT00005633001, GSONMT00010164001, GSONMT00051870001, GSONMT00043393001, TCONS_00037658, TCONS_00058866, TCONS_00116788, GSONMT00076552001, GSONMT00026683001, GSONMT00074075001, TCONS_00026964, TCONS_00011906, GSONMT00045692001, GSONMT00012076001, TCONS_00178940, GSONMT00011010001, TCONS_00003078, GSONMT00057355001, GSONMT00082197001, GSONMT00005930001, TCONS_00015827, TCONS_00049860, GSONMT00…
Muscle Myosin Complex	19	GSONMT00007795001, GSONMT00065370001, GSONMT00065372001, GSONMT00067106001, GSONMT00011437001, GSONMT00021873001, GSONMT00075636001, GSONMT00037087001, GSONMT00017687001, GSONMT00059652001, GSONMT00065371001, GSONMT00076980001, GSONMT00049811001, GSONMT00011435001, GSONMT00057539001, GSONMT00002223001, GSONMT00007147001, GSONMT00032573001, GSONMT00065375001_
Neuron Projection	22	GSONMT00025610001, GSONMT00051870001, GSONMT00030260001, TCONS_00037658, GSONMT00026683001, GSONMT00011893001, GSONMT00043621001, GSONMT00063580001, TCONS_00026964, GSONMT00055546001, GSONMT00025642001, TCONS_00011906, GSONMT00076980001, GSONMT00047192001, TCONS_00003078, GSONMT00011010001, TCONS_00076703, GSONMT00011012001, GSONMT00003022001, TCONS_00015827, GSONMT00020998001, GSONMT00048131001_
Supramolecular Fiber	19	GSONMT00010164001, GSONMT00051870001, TCONS_00037658, GSONMT00006881001, TCONS_00058866, TCONS_00116788, GSONMT00076552001, GSONMT00049606001, GSONMT00010163001, TCONS_00011906, GSONMT00075410001, GSONMT00016296001, GSONMT00011010001, TCONS_00003078, GSONMT00040664001, GSONMT00011012001, TCONS_00049860, GSONMT00020998001, GSONMT00010161001_
Cytoskeletal Part	57	GSONMT00065370001, GSONMT00006881001, TCONS_00116788, TCONS_00057247, GSONMT00049606001, GSONMT00017687001, GSONMT00076980001, GSONMT00075410001, GSONMT00011435001, GSONMT00065900001, GSONMT00065375001, TCONS_00049860, GSONMT00051870001, GSONMT00067106001, TCONS_00058866, GSONMT00075636001, GSONMT00037087001, TCONS_00152966, GSONMT00059652001, GSONMT00049811001, GSONMT00057539001, GSONMT000110100…
Z Disc	27	GSONMT00010164001, GSONMT00065370001, GSONMT00043393001, GSONMT00065372001, GSONMT00011437001, TCONS_00058871, TCONS_00058870, GSONMT00075410001, GSONMT00011435001, GSONMT00031929001, GSONMT00003022001, GSONMT00065375001, GSONMT00051870001, TCONS_00058866, TCONS_00208113, GSONMT00059652001, GSONMT00010163001, GSONMT00065371001, TCONS_00011906, TCONS_00178940, TCONS_00003078, GSONMT00016768001, GS…
Nuclear Part	48	TCONS_00017406, GSONMT00065198001, GSONMT00010164001, GSONMT00029817001, GSONMT00029001001, GSONMT00006413001, GSONMT00043393001, GSONMT00006881001, GSONMT00000701001, GSONMT00023780001, TCONS_00058871, TCONS_00058870, GSONMT00074075001, TCONS_00026964, GSONMT00007729001, GSONMT00047192001, GSONMT00031929001, GSONMT00035467001, GSONMT00053996001, GSONMT00045963001, TCONS_00023193, GSONMT000209980…
Endoplasmic Reticulum	27	GSONMT00026683001, GSONMT00023780001, GSONMT00064603001, TCONS_00005718, GSONMT00029837001, GSONMT00066744001, GSONMT00045968001, GSONMT00001308001, GSONMT00035467001, GSONMT00049216001, GSONMT00076211001, GSONMT00003022001, GSONMT00020623001, TCONS_00037768, GSONMT00067189001, GSONMT00010157001, GSONMT00037697001, TCONS_00152966, GSONMT00011651001, GSONMT00080511001, GSONMT00075321001, GSONMT000…
Cell-Substrate Adherens Junction	18	GSONMT00005633001, GSONMT00051870001, GSONMT00043393001, TCONS_00037658, TCONS_00058866, TCONS_00116788, GSONMT00076552001, TCONS_00026964, TCONS_00011906, GSONMT00045692001, GSONMT00012076001, TCONS_00178940, GSONMT00011010001, TCONS_00003078, GSONMT00057355001, GSONMT00005930001, TCONS_00015827, TCONS_00049860

## Sheet: S7
Table S7. Gene enrichment analysis of genes highly represented in macromolecule metabolic process (Fisher Exact < 0.05)
Category	Term	Count	%	P-Value	Genes	Fold Enrichment	Fisher Exact
GOTERM_MF_DIRECT	GO:0003774~motor activity	6	6.59341	9.99877e-06	ENSDARG00000103969, ENSDARG00000067990, ENSDARG00000076075, ENSDARG00000001993, ENSDARG00000095930, ENSDARG00000067995	20.4978	4.5e-07
GOTERM_MF_DIRECT	GO:0003779~actin binding	7	7.69231	0.0006728	ENSDARG00000067990, ENSDARG00000076075, ENSDARG00000001993, ENSDARG00000095930, ENSDARG00000058348, ENSDARG00000018566, ENSDARG00000067995	6.47873	0.0001
GOTERM_MF_DIRECT	GO:0008289~lipid binding	4	4.3956	0.0105747	ENSDARG00000014239, ENSDARG00000017299, ENSDARG00000040295, ENSDARG00000070486	8.68444	0.0012
GOTERM_MF_DIRECT	GO:0004465~lipoprotein lipase activity	2	2.1978	0.0168592	ENSDARG00000098720, ENSDARG00000087697	116.154	0.00011
GOTERM_MF_DIRECT	GO:0005524~ATP binding	14	15.3846	0.021581	ENSDARG00000086418, ENSDARG00000024317, ENSDARG00000030262, ENSDARG00000039605, ENSDARG00000095930, ENSDARG00000077461, ENSDARG00000057911, ENSDARG00000027112, ENSDARG00000103969, ENSDARG00000070187, ENSDARG00000067990, ENSDARG00000076075, ENSDARG00000001993, ENSDARG00000067995	1.94983	0.011
GOTERM_MF_DIRECT	GO:0000166~nucleotide binding	14	15.3846	0.0225598	ENSDARG00000099004, ENSDARG00000038668, ENSDARG00000024317, ENSDARG00000030262, ENSDARG00000039605, ENSDARG00000095930, ENSDARG00000077461, ENSDARG00000057911, ENSDARG00000027112, ENSDARG00000057026, ENSDARG00000067990, ENSDARG00000076075, ENSDARG00000001993, ENSDARG00000067995	1.93821	0.011
GOTERM_MF_DIRECT	GO:0051015~actin filament binding	3	3.2967	0.049453	ENSDARG00000103969, ENSDARG00000102272, ENSDARG00000018566	8.29674	0.0057
GOTERM_MF_DIRECT	GO:0016671~oxidoreductase activity, acting on a sulfur group of donors, disulfide as acceptor	2	2.1978	0.049742	ENSDARG00000045658, ENSDARG00000044125	38.7181	0.0012
GOTERM_MF_DIRECT	GO:0008139~nuclear localization sequence binding	2	2.1978	0.0815409	ENSDARG00000052641, ENSDARG00000040245	23.2309	0.0033
GOTERM_BP_DIRECT	GO:0060048~cardiac muscle contraction	3	3.2967	0.0030498	ENSDARG00000092999, ENSDARG00000005841, ENSDARG00000029069	35.6746	7.6e-05
GOTERM_BP_DIRECT	GO:0003009~skeletal muscle contraction	3	3.2967	0.00337917	ENSDARG00000092999, ENSDARG00000005841, ENSDARG00000029069	33.8909	8.9e-05
GOTERM_BP_DIRECT	GO:0009617~response to bacterium	3	3.2967	0.00801915	ENSDARG00000016771, ENSDARG00000042816, ENSDARG00000045999	21.8651	0.00034
GOTERM_BP_DIRECT	GO:0007519~skeletal muscle tissue development	3	3.2967	0.0185522	ENSDARG00000057465, ENSDARG00000042282, ENSDARG00000058656	14.1212	0.0012
GOTERM_BP_DIRECT	GO:0046716~muscle cell cellular homeostasis	2	2.1978	0.0343518	ENSDARG00000040277, ENSDARG00000018566	56.4848	0.00053
GOTERM_BP_DIRECT	GO:0006607~NLS-bearing protein import into nucleus	2	2.1978	0.0634547	ENSDARG00000052641, ENSDARG00000040245	30.1253	0.002
GOTERM_CC_DIRECT	GO:0016459~myosin complex	6	6.59341	5.99371e-06	ENSDARG00000103969, ENSDARG00000067990, ENSDARG00000076075, ENSDARG00000001993, ENSDARG00000095930, ENSDARG00000067995	22.6647	2.4e-07
GOTERM_CC_DIRECT	GO:0005576~extracellular region	10	10.989	0.00176548	ENSDARG00000102777, ENSDARG00000007804, ENSDARG00000016771, ENSDARG00000045999, ENSDARG00000104292, ENSDARG00000040295, ENSDARG00000098720, ENSDARG00000095627, ENSDARG00000077231, ENSDARG00000087697	3.50649	0.00049
GOTERM_CC_DIRECT	GO:0005861~troponin complex	3	3.2967	0.00468075	ENSDARG00000092999, ENSDARG00000005841, ENSDARG00000029069	28.7667	0.00015
GOTERM_CC_DIRECT	GO:0005882~intermediate filament	3	3.2967	0.0248754	ENSDARG00000044975, ENSDARG00000092947, ENSDARG00000058656	12.0635	0.002
GOTERM_CC_DIRECT	GO:0042627~chylomicron	2	2.1978	0.0425659	ENSDARG00000040295, ENSDARG00000087697	45.3294	0.00085
GOTERM_CC_DIRECT	GO:0034364~high-density lipoprotein particle	2	2.1978	0.0425659	ENSDARG00000045999, ENSDARG00000040295	45.3294	0.00085

## Sheet: S8
Table S8. Classification of DE lncRNAs according to their physical location in the trout genome
LncRNA_name	Conserved	S/AS	CONV/DIV	Genic/Intergenic	Exonic/Intronic	Overlap	No of exon	LcnRNA length	Source	Gene ID	Distance from gene
Omy500000214	No	Antisense	NA	Genic	Intronic	Partially over lap	1	308	gill	GSONMT00064950001	0
Omy500000396	No	Sense	NA	Genic	Intronic	Partially over lap	1	308	gill	GSONMT00032456001	0
Omy500000535	No	Antisense	NA	Genic	Intronic	Partially over lap	1	366	gill	GSONMT00024258001	0
Omy500000675	No	Sense	NA	Genic	Intronic	Partially over lap	1	479	gill	GSONMT00014363001	0
Omy500000726	No	Antisense	NA	Genic	Exonic	Partially over lap	1	343	gill	GSONMT00067802001	0
Omy500000797	No	Sense	NA	Genic	Exonic	Partially over lap	1	284	gill	GSONMT00067533001	0
Omy500000917	No	Sense	NA	Genic	Intronic	Partially over lap	1	230	gill	GSONMT00070725001	0
Omy500001018	No	Antisense	NA	Genic	Intronic	Partially over lap	1	314	gill	GSONMT00023523001	0
Omy500001474	No	AS	Diverging	Intergenic	NA	NA	1	409	gill	GSONMT00044523001	12784
Omy500001628	No	AS	Converging	Intergenic	NA	NA	1	211	gill	GSONMT00029091001	26474
Omy500001676	No	S	Converging	Intergenic	NA	NA	1	251	gill	GSONMT00053364001	16961
Omy500001952	No	S	Converging	Intergenic	NA	NA	1	345	gill	GSONMT00030076001	78815
Omy500001960	No	S	Diverging	Intergenic	NA	NA	1	551	gill	GSONMT00047351001	15094
Omy500002526	No	S	Converging	Intergenic	NA	NA	1	417	gill	GSONMT00052102001	65722
Omy500002719	No	S	Converging	Intergenic	NA	NA	1	433	gill	GSONMT00055182001	8301
Omy500002876	No	S	Converging	Intergenic	NA	NA	1	252	gill	GSONMT00011846001	17659
Omy500003186	No	AS	Diverging	Intergenic	NA	NA	1	239	gill	GSONMT00057853001	19371
Omy500003188	No	AS	Converging	Intergenic	NA	NA	1	361	gill	GSONMT00037356001	3137
Omy500003606	No	S	Diverging	Intergenic	NA	NA	1	322	gill	GSONMT00021945001	40377
Omy500004078	No	AS	Diverging	Intergenic	NA	NA	1	384	gill	GSONMT00011206001	61833
Omy500004081	No	AS	Converging	Intergenic	NA	NA	1	281	gill	GSONMT00019603001	4795
Omy500004083	No	AS	Converging	Intergenic	NA	NA	1	208	gill	GSONMT00019603001	3696
Omy500004565	No	S	Diverging	Intergenic	NA	NA	1	202	gill	GSONMT00057855001	26804
Omy500004659	No	AS	Diverging	Intergenic	NA	NA	1	363	gill	GSONMT00016610001	3130
Omy500004740	No	AS	Diverging	Intergenic	NA	NA	1	524	gill	GSONMT00036544001	92302
Omy500004878	No	AS	Converging	Intergenic	NA	NA	1	242	gill	GSONMT00029647001	663
Omy500005103	No	AS	Diverging	Intergenic	NA	NA	1	211	gill	GSONMT00017308001	11281
Omy500005106	No	AS	Diverging	Intergenic	NA	NA	1	214	gill	GSONMT00017308001	17421
Omy500005287	No	S	Diverging	Intergenic	NA	NA	1	246	gill	GSONMT00008860001	14289
Omy500005386	No	AS	Diverging	Intergenic	NA	NA	1	272	gill	GSONMT00009073001	2809
Omy500005729	No	S	Diverging	Intergenic	NA	NA	1	201	gill	GSONMT00034627001	12576
Omy500006148	No	S	Diverging	Intergenic	NA	NA	1	351	gill	GSONMT00039513001	12191
Omy500006175	No	AS	Diverging	Intergenic	NA	NA	1	344	gill	GSONMT00036357001	5921
Omy500006623	No	S	Diverging	Intergenic	NA	NA	1	205	gill	GSONMT00019265001	2276
Omy500006679	No	S	Diverging	Intergenic	NA	NA	1	392	gill	GSONMT00055356001	73151
Omy500006757	No	S	Converging	Intergenic	NA	NA	1	290	gill	GSONMT00012367001	13029
Omy500006874	No	AS	Diverging	Intergenic	NA	NA	1	396	gill	GSONMT00020724001	21290
Omy500007134	No	S	Converging	Intergenic	NA	NA	1	254	gill	GSONMT00001152001	23902
Omy500007162	No	AS	Diverging	Intergenic	NA	NA	2	308	gill	GSONMT00014098001	31061
Omy500007283	No	S	Converging	Intergenic	NA	NA	1	287	gill	GSONMT00010455001	20674
Omy500007317	No	AS	Diverging	Intergenic	NA	NA	1	264	gill	GSONMT00028051001	7957
Omy500007349	No	S	Converging	Intergenic	NA	NA	1	424	gill	GSONMT00035233001	9130
Omy500007352	No	S	Converging	Intergenic	NA	NA	1	246	gill	GSONMT00028967001	2819
Omy500007657	No	AS	Diverging	Intergenic	NA	NA	1	250	gill	GSONMT00012241001	7858
Omy500007676	No	S	Diverging	Intergenic	NA	NA	1	226	gill	GSONMT00057633001	8131
Omy500007746	No	AS	Converging	Intergenic	NA	NA	1	410	gill	GSONMT00019517001	7693
Omy500007775	No	S	Converging	Intergenic	NA	NA	1	208	gill	GSONMT00030395001	10832
Omy500007855	No	S	Converging	Intergenic	NA	NA	1	402	gill	GSONMT00041579001	11413
Omy500007889	No	AS	Diverging	Intergenic	NA	NA	1	522	gill	GSONMT00034417001	7282
Omy500008065	No	S	Converging	Intergenic	NA	NA	1	265	gill	GSONMT00017428001	5943
Omy500008150	No	S	Diverging	Intergenic	NA	NA	1	530	gill	GSONMT00010541001	7842
Omy500008274	No	AS	Converging	Intergenic	NA	NA	1	200	gill	GSONMT00050467001	45368
Omy500008359	No	AS	Converging	Intergenic	NA	NA	1	332	gill	GSONMT00060103001	18965
Omy500008407	No	S	Diverging	Intergenic	NA	NA	1	276	gill	GSONMT00058861001	16829
Omy500008442	No	AS	Diverging	Intergenic	NA	NA	1	262	gill	GSONMT00043664001	7346
Omy500008516	No	AS	Converging	Intergenic	NA	NA	1	315	gill	GSONMT00012890001	7256
Omy500008624	No	AS	Converging	Intergenic	NA	NA	1	232	gill	GSONMT00012130001	18155
Omy500008731	No	S	Diverging	Intergenic	NA	NA	1	218	gill	GSONMT00019831001	19912
Omy500008814	No	S	Diverging	Intergenic	NA	NA	1	200	gill	GSONMT00026536001	44795
Omy500009063	No	S	Converging	Intergenic	NA	NA	1	215	gill	GSONMT00003387001	22266
Omy500009177	No	S	Converging	Intergenic	NA	NA	1	396	gill	GSONMT00005639001	45681
Omy500009423	No	AS	Converging	Intergenic	NA	NA	1	237	gill	GSONMT00045014001	585
Omy500009796	No	AS	Converging	Intergenic	NA	NA	1	348	gill	GSONMT00004379001	2291
Omy500010115	No	AS	Converging	Intergenic	NA	NA	1	401	gill	GSONMT00006849001	76105
Omy500010407	No	AS	Diverging	Intergenic	NA	NA	1	222	gill	GSONMT00047004001	631
Omy500010506	No	AS	Converging	Intergenic	NA	NA	1	315	gill	GSONMT00051272001	1450
Omy500010563	No	AS	Converging	Intergenic	NA	NA	1	296	gill	GSONMT00028296001	2631
Omy500010584	No	S	Diverging	Intergenic	NA	NA	1	537	gill	GSONMT00033137001	5612
Omy500011004	No	AS	Converging	Intergenic	NA	NA	1	578	gill	GSONMT00061193001	40325
Omy500011607	No	AS	Diverging	Intergenic	NA	NA	1	215	gill	GSONMT00061190001	28953
Omy500011983	No	AS	Converging	Intergenic	NA	NA	1	412	gill	GSONMT00021410001	19304
Omy500012087	No	AS	Diverging	Intergenic	NA	NA	1	486	gill	GSONMT00009218001	22124
Omy500012395	No	S	Diverging	Intergenic	NA	NA	1	392	gill	GSONMT00033300001	42169
Omy500012397	No	AS	Converging	Intergenic	NA	NA	1	309	gill	GSONMT00058201001	14728
Omy500012398	No	AS	Converging	Intergenic	NA	NA	1	615	gill	GSONMT00058201001	8859
Omy500012402	No	S	Diverging	Intergenic	NA	NA	1	419	gill	GSONMT00046561001	1556
Omy500012406	No	S	Diverging	Intergenic	NA	NA	1	392	gill	GSONMT00010678001	2033
Omy500012491	No	AS	Converging	Intergenic	NA	NA	1	230	gill	GSONMT00012199001	757
Omy500012515	No	S	Diverging	Intergenic	NA	NA	1	331	gill	GSONMT00026146001	13899
Omy500012549	No	S	Converging	Intergenic	NA	NA	1	202	gill	GSONMT00047932001	16800
Omy500012629	No	Sense	NA	Genic	Exonic	Partially over lap	2	206	gill	GSONMT00004938001	0
Omy500012749	No	S	Diverging	Intergenic	NA	NA	1	374	gill	GSONMT00036508001	20578
Omy500012782	No	S	Diverging	Intergenic	NA	NA	1	336	gill	GSONMT00021169001	26267
Omy500012832	No	AS	Diverging	Intergenic	NA	NA	1	212	gill	GSONMT00034841001	3884
Omy500012878	No	AS	Converging	Intergenic	NA	NA	1	368	gill	GSONMT00000136001	1194
Omy500012998	No	AS	Converging	Intergenic	NA	NA	1	212	gill	GSONMT00016796001	10376
Omy500013064	No	AS	Converging	Intergenic	NA	NA	1	278	gill	GSONMT00048952001	38677
Omy500013192	No	AS	Converging	Intergenic	NA	NA	1	206	gill	GSONMT00017539001	1394
Omy500013238	No	AS	Converging	Intergenic	NA	NA	1	545	gill	GSONMT00020975001	2899
Omy500013440	No	AS	Converging	Intergenic	NA	NA	1	210	gill	GSONMT00046159001	3052
Omy500013474	No	S	Diverging	Intergenic	NA	NA	1	299	gill	GSONMT00005714001	9071
Omy500013518	No	AS	Converging	Intergenic	NA	NA	1	457	gill	GSONMT00030658001	38570
Omy500013600	No	S	Converging	Intergenic	NA	NA	1	429	gill	GSONMT00005063001	11972
Omy500013819	No	AS	Converging	Intergenic	NA	NA	1	293	gill	GSONMT00024762001	4964
Omy500013875	No	AS	Diverging	Intergenic	NA	NA	1	366	gill	GSONMT00027450001	83625
Omy500013947	No	S	Converging	Intergenic	NA	NA	1	392	gill	GSONMT00057155001	13789
Omy500014184	No	AS	Converging	Intergenic	NA	NA	1	296	gill	GSONMT00010993001	20678
Omy500014350	No	AS	Converging	Intergenic	NA	NA	1	310	gill	GSONMT00035018001	46161
Omy500014439	No	AS	Converging	Intergenic	NA	NA	1	482	gill	GSONMT00019598001	1950
Omy500014522	No	AS	Converging	Intergenic	NA	NA	1	297	gill	GSONMT00031270001	10318
Omy500014846	No	S	Converging	Intergenic	NA	NA	1	341	gill	GSONMT00036036001	27699
Omy500014939	No	AS	Diverging	Intergenic	NA	NA	1	368	gill	GSONMT00007394001	1505
Omy500015065	No	S	Diverging	Intergenic	NA	NA	1	292	gill	GSONMT00032916001	60244
Omy500015330	No	S	Diverging	Intergenic	NA	NA	1	251	gill	GSONMT00002722001	31190
Omy500015371	No	AS	Converging	Intergenic	NA	NA	1	229	gill	GSONMT00029324001	797
Omy500015427	No	AS	Diverging	Intergenic	NA	NA	1	634	gill	GSONMT00057937001	49203
Omy500015670	No	AS	Converging	Intergenic	NA	NA	1	216	gill	GSONMT00003865001	510
Omy500015760	No	S	Diverging	Intergenic	NA	NA	1	278	gill	GSONMT00020287001	23821
Omy500016329	No	AS	Converging	Intergenic	NA	NA	1	293	gill	GSONMT00041628001	54725
Omy500016515	No	S	Diverging	Intergenic	NA	NA	1	338	gill	GSONMT00024020001	31966
Omy500016670	No	S	Diverging	Intergenic	NA	NA	1	221	gill	GSONMT00039163001	40276
Omy500016819	No	AS	Diverging	Intergenic	NA	NA	1	348	gill	GSONMT00009457001	36526
Omy500016993	No	S	Converging	Intergenic	NA	NA	1	245	gill	GSONMT00053551001	77389
Omy500017150	No	AS	Diverging	Intergenic	NA	NA	1	292	gill	GSONMT00038180001	13604
Omy500017687	No	AS	Converging	Intergenic	NA	NA	1	444	gill	GSONMT00000347001	2215
Omy500017822	No	AS	Diverging	Intergenic	NA	NA	1	208	gill	GSONMT00022069001	2297
Omy500018064	No	AS	Converging	Intergenic	NA	NA	1	277	gill	GSONMT00052797001	906
Omy500018159	No	S	Converging	Intergenic	NA	NA	1	312	gill	GSONMT00045411001	40989
Omy500018374	No	AS	Converging	Intergenic	NA	NA	1	306	gill	GSONMT00038621001	68111
Omy500018498	No	S	Diverging	Intergenic	NA	NA	1	271	gill	GSONMT00058976001	11425
Omy500018521	No	AS	Converging	Intergenic	NA	NA	1	275	gill	GSONMT00005793001	13051
Omy500018674	No	AS	Diverging	Intergenic	NA	NA	1	266	gill	GSONMT00056464001	4763
Omy500018678	No	S	Converging	Intergenic	NA	NA	1	288	gill	GSONMT00063935001	29260
Omy500019175	No	AS	Converging	Intergenic	NA	NA	1	393	gill	GSONMT00009224001	8279
Omy500019186	No	S	Diverging	Intergenic	NA	NA	1	316	gill	GSONMT00060036001	6201
Omy500019342	No	AS	Converging	Intergenic	NA	NA	1	227	gill	GSONMT00057177001	11385
Omy500019389	No	AS	Diverging	Intergenic	NA	NA	1	318	gill	GSONMT00062610001	23900
Omy500019561	No	AS	Converging	Intergenic	NA	NA	1	320	gill	GSONMT00003027001	8532
Omy500019572	No	AS	Converging	Intergenic	NA	NA	1	239	gill	GSONMT00046024001	31069
Omy500019784	No	S	Diverging	Intergenic	NA	NA	1	308	gill	GSONMT00041823001	9333
Omy500019868	No	AS	Converging	Intergenic	NA	NA	1	227	gill	GSONMT00059847001	925
Omy500020029	No	S	Converging	Intergenic	NA	NA	1	424	gill	GSONMT00045707001	85228
Omy500020120	No	AS	Converging	Intergenic	NA	NA	1	204	gill	GSONMT00060243001	7324
Omy500020134	No	AS	Diverging	Intergenic	NA	NA	1	446	gill	GSONMT00036658001	5273
Omy500020246	No	AS	Converging	Intergenic	NA	NA	1	219	gill	GSONMT00053976001	98116
Omy500020433	No	S	Diverging	Intergenic	NA	NA	1	285	gill	GSONMT00036651001	2133
Omy500020448	No	S	Diverging	Intergenic	NA	NA	1	376	gill	GSONMT00011764001	12763
Omy500020752	No	AS	Diverging	Intergenic	NA	NA	1	209	gill	GSONMT00040528001	7692
Omy500020789	No	AS	Converging	Intergenic	NA	NA	1	244	gill	GSONMT00020362001	1464
Omy500021023	No	AS	Converging	Intergenic	NA	NA	1	224	gill	GSONMT00040034001	1030
Omy500021189	No	AS	Converging	Intergenic	NA	NA	1	474	gill	GSONMT00049080001	523
Omy500021902	No	S	Converging	Intergenic	NA	NA	1	285	gill	GSONMT00022888001	11515
Omy500021914	No	S	Diverging	Intergenic	NA	NA	1	428	gill	GSONMT00005953001	4158
Omy500021930	No	AS	Diverging	Intergenic	NA	NA	1	366	gill	GSONMT00059374001	81823
Omy500022216	No	S	Converging	Intergenic	NA	NA	1	534	gill	GSONMT00036470001	13416
Omy500022334	No	S	Converging	Intergenic	NA	NA	1	319	gill	GSONMT00059036001	9529
Omy500022461	No	S	Converging	Intergenic	NA	NA	1	927	gill	GSONMT00047973001	35643
Omy500022739	No	S	Diverging	Intergenic	NA	NA	1	382	gill	GSONMT00054490001	838
Omy500022918	No	AS	Converging	Intergenic	NA	NA	1	565	gill	GSONMT00034883001	44765
Omy500023064	No	AS	Diverging	Intergenic	NA	NA	1	404	gill	GSONMT00007250001	30741
Omy500023269	No	AS	Converging	Intergenic	NA	NA	1	394	gill	GSONMT00034691001	621
Omy500023439	No	S	Converging	Intergenic	NA	NA	1	363	gill	GSONMT00037308001	93213
Omy500023500	No	S	Converging	Intergenic	NA	NA	2	281	gill	GSONMT00023266001	8675
Omy500023693	No	S	Converging	Intergenic	NA	NA	2	382	gill	GSONMT00020589001	23512
Omy500023705	No	AS	Diverging	Intergenic	NA	NA	2	245	gill	GSONMT00013576001	282
Omy500023835	No	Sense	NA	Genic	Exonic	Partially over lap	1	380	gill	GSONMT00030356001	0
Omy500024397	No	Antisense	NA	Genic	Intronic	Partially over lap	1	206	gill	GSONMT00022172001	0
Omy500024679	No	Antisense	NA	Genic	Intronic	Partially over lap	1	546	gill	GSONMT00081674001	0
Omy500024743	No	AS	Converging	Intergenic	NA	NA	1	221	gill	GSONMT00016763001	4539
Omy500025284	No	S	Converging	Intergenic	NA	NA	1	242	gill	GSONMT00053568001	28154
Omy500025395	No	AS	Diverging	Intergenic	NA	NA	1	233	gill	GSONMT00014826001	3608
Omy500025435	No	S	Converging	Intergenic	NA	NA	1	301	gill	GSONMT00018474001	74397
Omy500025439	No	S	Diverging	Intergenic	NA	NA	1	203	gill	GSONMT00029325001	52832
Omy500025458	No	AS	Converging	Intergenic	NA	NA	1	410	gill	GSONMT00048738001	31968
Omy500026172	No	S	Diverging	Intergenic	NA	NA	1	281	gill	GSONMT00057192001	72059
Omy500026224	No	AS	Converging	Intergenic	NA	NA	1	270	gill	GSONMT00040705001	40217
Omy500026436	No	AS	Converging	Intergenic	NA	NA	1	207	gill	GSONMT00012722001	24513
Omy500026644	No	S	Converging	Intergenic	NA	NA	1	320	gill	GSONMT00044656001	1274
Omy500026720	No	AS	Diverging	Intergenic	NA	NA	1	290	gill	GSONMT00056316001	5490
Omy500027152	No	AS	Converging	Intergenic	NA	NA	1	255	gill	GSONMT00026355001	13114
Omy500027239	No	AS	Converging	Intergenic	NA	NA	1	235	gill	GSONMT00005422001	1635
Omy500027355	No	S	Diverging	Intergenic	NA	NA	1	247	gill	GSONMT00042275001	18673
Omy500027429	No	S	Converging	Intergenic	NA	NA	1	401	gill	GSONMT00059330001	27577
Omy500027458	No	S	Diverging	Intergenic	NA	NA	1	206	gill	GSONMT00018980001	6145
Omy500027794	No	AS	Converging	Intergenic	NA	NA	1	202	gill	GSONMT00047689001	3132
Omy500028214	No	AS	Converging	Intergenic	NA	NA	1	312	gill	GSONMT00006652001	1960
Omy500028383	No	S	Diverging	Intergenic	NA	NA	1	215	gill	GSONMT00046391001	5675
Omy500028415	No	AS	Diverging	Intergenic	NA	NA	1	223	gill	GSONMT00009235001	5771
Omy500028417	No	S	Converging	Intergenic	NA	NA	1	320	gill	GSONMT00052106001	3547
Omy500028584	No	S	Diverging	Intergenic	NA	NA	1	505	gill	GSONMT00059020001	66623
Omy500028704	No	AS	Converging	Intergenic	NA	NA	1	232	gill	GSONMT00046529001	942
Omy500028849	No	AS	Converging	Intergenic	NA	NA	1	685	gill	GSONMT00021176001	45340
Omy500029030	No	S	Converging	Intergenic	NA	NA	1	280	gill	GSONMT00029993001	32457
Omy500029037	No	AS	Converging	Intergenic	NA	NA	1	242	gill	GSONMT00034991001	947
Omy500029069	No	AS	Converging	Intergenic	NA	NA	1	205	gill	GSONMT00047405001	1000
Omy500029137	No	AS	Converging	Intergenic	NA	NA	1	251	gill	GSONMT00023275001	14155
Omy500029181	No	S	Converging	Intergenic	NA	NA	1	423	gill	GSONMT00015694001	33618
Omy500029373	No	AS	Diverging	Intergenic	NA	NA	1	287	gill	GSONMT00054610001	20881
Omy500029834	No	AS	Diverging	Intergenic	NA	NA	1	244	gill	GSONMT00009270001	1007
Omy500030599	No	AS	Diverging	Intergenic	NA	NA	1	204	gill	GSONMT00011401001	5937
Omy500030851	No	S	Diverging	Intergenic	NA	NA	1	286	gill	GSONMT00047403001	36243
Omy500030885	No	AS	Diverging	Intergenic	NA	NA	1	438	gill	GSONMT00019253001	20679
Omy500031067	No	AS	Diverging	Intergenic	NA	NA	1	299	gill	GSONMT00033209001	46138
Omy500031270	No	AS	Converging	Intergenic	NA	NA	1	246	gill	GSONMT00029339001	44164
Omy500031562	No	S	Diverging	Intergenic	NA	NA	1	203	gill	GSONMT00059770001	21999
Omy500031568	No	S	Converging	Intergenic	NA	NA	1	316	gill	GSONMT00036511001	5681
Omy500031760	No	S	Diverging	Intergenic	NA	NA	1	237	gill	GSONMT00045839001	74553
Omy500032364	No	S	Diverging	Intergenic	NA	NA	1	420	gill	GSONMT00006973001	24262
Omy500032421	No	S	Diverging	Intergenic	NA	NA	1	485	gill	GSONMT00011381001	52895
Omy500032510	No	AS	Diverging	Intergenic	NA	NA	1	369	gill	GSONMT00000830001	84319
Omy500032627	No	S	Diverging	Intergenic	NA	NA	1	237	gill	GSONMT00035037001	518
Omy500032724	No	S	Converging	Intergenic	NA	NA	1	277	gill	GSONMT00047212001	29558
Omy500032956	No	AS	Converging	Intergenic	NA	NA	1	318	gill	GSONMT00032189001	28603
Omy500032964	No	AS	Converging	Intergenic	NA	NA	1	234	gill	GSONMT00017573001	1897
Omy500033189	No	AS	Converging	Intergenic	NA	NA	1	245	gill	GSONMT00063647001	1651
Omy500033190	No	AS	Converging	Intergenic	NA	NA	1	231	gill	GSONMT00063647001	2429
Omy500033416	No	AS	Converging	Intergenic	NA	NA	1	221	gill	GSONMT00032264001	16132
Omy500033428	No	S	Diverging	Intergenic	NA	NA	1	486	gill	GSONMT00037335001	9018
Omy500034040	No	S	Diverging	Intergenic	NA	NA	1	253	gill	GSONMT00008191001	55908
Omy500034185	No	S	Diverging	Intergenic	NA	NA	1	383	gill	GSONMT00020763001	73769
Omy500034383	No	AS	Diverging	Intergenic	NA	NA	1	387	gill	GSONMT00042829001	1270
Omy500034563	No	AS	Converging	Intergenic	NA	NA	1	274	gill	GSONMT00020149001	2376
Omy500034738	No	S	Diverging	Intergenic	NA	NA	1	353	gill	GSONMT00037884001	1212
Omy500034771	No	S	Converging	Intergenic	NA	NA	1	241	gill	GSONMT00037066001	78863
Omy500035225	No	S	Converging	Intergenic	NA	NA	1	511	gill	GSONMT00009218001	22107
Omy500035284	No	AS	Converging	Intergenic	NA	NA	1	300	gill	GSONMT00051862001	1879
Omy500035290	No	AS	Converging	Intergenic	NA	NA	1	210	gill	GSONMT00051862001	5636
Omy500035347	No	S	Diverging	Intergenic	NA	NA	1	457	gill	GSONMT00011834001	73626
Omy500035360	No	AS	Diverging	Intergenic	NA	NA	1	295	gill	GSONMT00042395001	5092
Omy500035436	No	AS	Converging	Intergenic	NA	NA	1	236	gill	GSONMT00077959001	61691
Omy500035525	No	AS	Converging	Intergenic	NA	NA	1	210	gill	GSONMT00057404001	3172
Omy500035569	No	AS	Converging	Intergenic	NA	NA	1	233	gill	GSONMT00012191001	10148
Omy500035671	No	AS	Converging	Intergenic	NA	NA	1	277	gill	GSONMT00057596001	4118
Omy500035788	No	S	Converging	Intergenic	NA	NA	1	225	gill	GSONMT00019600001	13665
Omy500036049	No	S	Converging	Intergenic	NA	NA	1	230	gill	GSONMT00001222001	16575
Omy500036060	No	AS	Diverging	Intergenic	NA	NA	1	332	gill	GSONMT00055151001	3196
Omy500036118	No	AS	Converging	Intergenic	NA	NA	1	264	gill	GSONMT00004776001	2464
Omy500036177	No	Antisense	NA	Genic	Exonic	Partially over lap	1	283	gill	GSONMT00044253001	0
Omy500036252	No	S	Converging	Intergenic	NA	NA	1	261	gill	GSONMT00055445001	9904
Omy500036254	No	AS	Diverging	Intergenic	NA	NA	1	209	gill	GSONMT00031761001	14384
Omy500036609	No	AS	Converging	Intergenic	NA	NA	1	212	gill	GSONMT00048978001	23237
Omy500037405	No	S	Diverging	Intergenic	NA	NA	1	653	gill	GSONMT00062319001	18859
Omy500037548	No	AS	Converging	Intergenic	NA	NA	1	207	gill	GSONMT00020586001	2258
Omy500037579	No	AS	Converging	Intergenic	NA	NA	1	802	gill	GSONMT00016712001	3143
Omy500037725	No	AS	Converging	Intergenic	NA	NA	1	326	gill	GSONMT00009461001	2098
Omy500038006	No	S	Diverging	Intergenic	NA	NA	1	280	gill	GSONMT00039510001	25843
Omy500038264	No	S	Diverging	Intergenic	NA	NA	1	337	gill	GSONMT00041163001	56815
Omy500038799	No	S	Converging	Intergenic	NA	NA	1	330	gill	GSONMT00043603001	29023
Omy500038857	No	AS	Converging	Intergenic	NA	NA	1	333	gill	GSONMT00036615001	1158
Omy500039129	No	S	Diverging	Intergenic	NA	NA	1	251	gill	GSONMT00012477001	1344
Omy500039259	No	S	Converging	Intergenic	NA	NA	1	495	gill	GSONMT00057587001	10472
Omy500039292	No	AS	Converging	Intergenic	NA	NA	1	209	gill	GSONMT00002345001	26357
Omy500039348	No	AS	Converging	Intergenic	NA	NA	1	236	gill	GSONMT00021971001	32562
Omy500039357	No	S	Converging	Intergenic	NA	NA	1	356	gill	GSONMT00039319001	3242
Omy500039359	No	S	Converging	Intergenic	NA	NA	2	267	gill	GSONMT00025142001	45075
Omy500039423	No	AS	Converging	Intergenic	NA	NA	1	202	gill	GSONMT00036296001	1769
Omy500039442	No	S	Converging	Intergenic	NA	NA	1	319	gill	GSONMT00009457001	72662
Omy500039807	No	AS	Diverging	Intergenic	NA	NA	1	301	gill	GSONMT00006013001	16703
Omy500040147	No	S	Diverging	Intergenic	NA	NA	1	289	gill	GSONMT00017427001	1499
Omy500040287	No	S	Diverging	Intergenic	NA	NA	1	880	gill	GSONMT00052076001	10802
Omy500040298	No	S	Diverging	Intergenic	NA	NA	1	887	gill	GSONMT00010456001	13124
Omy500040497	No	AS	Converging	Intergenic	NA	NA	1	418	gill	GSONMT00000896001	15715
Omy500040650	No	AS	Converging	Intergenic	NA	NA	1	214	gill	GSONMT00059620001	1109
Omy500040736	No	S	Converging	Intergenic	NA	NA	1	215	gill	GSONMT00024170001	38228
Omy500041013	No	AS	Diverging	Intergenic	NA	NA	1	244	gill	GSONMT00015509001	31226
Omy500041161	No	Antisense	NA	Genic	Exonic	Partially over lap	1	363	gill	GSONMT00039165001	0
Omy500041293	No	S	Diverging	Intergenic	NA	NA	1	239	gill	GSONMT00003260001	33440
Omy500041302	No	AS	Diverging	Intergenic	NA	NA	1	219	gill	GSONMT00040423001	2333
Omy500041326	No	AS	Diverging	Intergenic	NA	NA	1	480	gill	GSONMT00001857001	1688
Omy500041327	No	AS	Diverging	Intergenic	NA	NA	1	251	gill	GSONMT00001857001	1279
Omy500041339	No	AS	Converging	Intergenic	NA	NA	1	236	gill	GSONMT00022716001	1179
Omy500041356	No	AS	Converging	Intergenic	NA	NA	1	385	gill	GSONMT00043755001	56341
Omy500041368	No	AS	Converging	Intergenic	NA	NA	1	240	gill	GSONMT00034680001	26857
Omy500042063	No	AS	Diverging	Intergenic	NA	NA	1	267	gill	GSONMT00052430001	48058
Omy500042064	No	AS	Diverging	Intergenic	NA	NA	1	247	gill	GSONMT00052430001	27065
Omy500042082	No	AS	Converging	Intergenic	NA	NA	1	473	gill	GSONMT00018750001	50376
Omy500042124	No	AS	Diverging	Intergenic	NA	NA	1	296	gill	GSONMT00022347001	35061
Omy500042289	No	AS	Converging	Intergenic	NA	NA	1	307	gill	GSONMT00008409001	29951
Omy500042298	No	AS	Diverging	Intergenic	NA	NA	1	585	gill	GSONMT00039024001	5869
Omy500042478	No	AS	Converging	Intergenic	NA	NA	1	251	gill	GSONMT00041621001	7782
Omy500042704	No	AS	Converging	Intergenic	NA	NA	1	218	gill	GSONMT00011105001	17466
Omy500042708	No	S	Converging	Intergenic	NA	NA	1	381	gill	GSONMT00053976001	15253
Omy500042918	No	AS	Converging	Intergenic	NA	NA	1	433	gill	GSONMT00036651001	2098
Omy500042942	No	AS	Diverging	Intergenic	NA	NA	1	238	gill	GSONMT00060516001	12879
Omy500043193	No	AS	Converging	Intergenic	NA	NA	1	455	gill	GSONMT00028245001	612
Omy500043218	No	S	Converging	Intergenic	NA	NA	1	345	gill	GSONMT00006704001	23388
Omy500043348	No	AS	Converging	Intergenic	NA	NA	1	279	gill	GSONMT00014412001	16462
Omy500043600	No	S	Converging	Intergenic	NA	NA	1	673	gill	GSONMT00052985001	10694
Omy500043754	No	S	Converging	Intergenic	NA	NA	1	306	gill	GSONMT00055147001	4671
Omy500043770	No	AS	Diverging	Intergenic	NA	NA	1	215	gill	GSONMT00007745001	59982
Omy500043843	No	S	Diverging	Intergenic	NA	NA	1	247	gill	GSONMT00024217001	29819
Omy500043889	No	S	Diverging	Intergenic	NA	NA	1	294	gill	GSONMT00055686001	22547
Omy500043952	No	S	Diverging	Intergenic	NA	NA	1	229	gill	GSONMT00021034001	47023
Omy500043988	No	S	Diverging	Intergenic	NA	NA	1	282	gill	GSONMT00014479001	1577
Omy500044218	No	S	Converging	Intergenic	NA	NA	1	505	gill	GSONMT00000494001	5728
Omy500044245	No	S	Converging	Intergenic	NA	NA	1	213	gill	GSONMT00063851001	6372
Omy500044336	No	S	Converging	Intergenic	NA	NA	1	206	gill	GSONMT00002765001	15917
Omy500044341	No	AS	Converging	Intergenic	NA	NA	1	522	gill	GSONMT00056431001	4214
Omy500044497	No	AS	Converging	Intergenic	NA	NA	1	362	gill	GSONMT00012605001	1425
Omy500044579	No	AS	Diverging	Intergenic	NA	NA	1	234	gill	GSONMT00062322001	16123
Omy500044652	No	S	Diverging	Intergenic	NA	NA	1	471	gill	GSONMT00002504001	676
Omy500044879	No	S	Diverging	Intergenic	NA	NA	1	334	gill	GSONMT00048525001	3078
Omy500044967	No	AS	Diverging	Intergenic	NA	NA	1	511	gill	GSONMT00022971001	9657
Omy500044994	No	S	Converging	Intergenic	NA	NA	1	212	gill	GSONMT00039722001	37162
Omy500045383	No	S	Diverging	Intergenic	NA	NA	1	361	gill	GSONMT00028044001	36620
Omy500045543	No	AS	Converging	Intergenic	NA	NA	1	426	gill	GSONMT00045990001	8343
Omy500045549	No	S	Diverging	Intergenic	NA	NA	1	212	gill	GSONMT00035236001	20344
Omy500045582	No	AS	Converging	Intergenic	NA	NA	1	228	gill	GSONMT00055667001	1888
Omy500045626	No	AS	Converging	Intergenic	NA	NA	1	271	gill	GSONMT00039478001	15817
Omy500045842	No	AS	Diverging	Intergenic	NA	NA	1	216	gill	GSONMT00022741001	10297
Omy500045860	No	AS	Converging	Intergenic	NA	NA	1	268	gill	GSONMT00033490001	3613
Omy500046014	No	AS	Converging	Intergenic	NA	NA	1	224	gill	GSONMT00062257001	2128
Omy500046036	No	AS	Diverging	Intergenic	NA	NA	1	469	gill	GSONMT00060491001	9005
Omy500046083	No	AS	Diverging	Intergenic	NA	NA	1	415	gill	GSONMT00047319001	25680
Omy500046123	No	S	Converging	Intergenic	NA	NA	1	548	gill	GSONMT00003303001	2306
Omy500046316	No	AS	Converging	Intergenic	NA	NA	1	503	gill	GSONMT00044340001	56290
Omy500047201	No	Sense	NA	Genic	Exonic	Partially over lap	1	284	gill	GSONMT00071136001	0
Omy500047692	No	Antisense	NA	Genic	Intronic	Partially over lap	1	216	gill	GSONMT00073742001	0
Omy500047932	No	Antisense	NA	Genic	Intronic	Partially over lap	1	215	gill	GSONMT00038109001	0
Omy500048289	No	Sense	NA	Genic	Exonic	Partially over lap	1	251	gill	GSONMT00020459001	0
Omy500048322	No	Antisense	NA	Genic	Intronic	Partially over lap	1	209	gill	GSONMT00072778001	0
Omy500048516	No	Sense	NA	Genic	Intronic	Partially over lap	1	451	gill	GSONMT00055885001	0
Omy500049071	No	Antisense	NA	Genic	Exonic	Partially over lap	1	333	gill	GSONMT00072728001	0
Omy500049072	No	Antisense	NA	Genic	Intronic	Partially over lap	1	232	gill	GSONMT00072728001	0
Omy500049084	No	Sense	NA	Genic	Intronic	Partially over lap	1	205	gill	GSONMT00021060001	0
Omy500049094	No	Sense	NA	Genic	Exonic	Partially over lap	1	222	gill	GSONMT00057018001	0
Omy500049217	No	Antisense	NA	Genic	Intronic	Partially over lap	1	304	gill	GSONMT00080454001	0
Omy500049286	No	Antisense	NA	Genic	Exonic	Partially over lap	1	568	gill	GSONMT00075805001	0
Omy500049347	No	Antisense	NA	Genic	Intronic	Partially over lap	1	346	gill	GSONMT00001619001	0
Omy500049649	No	Antisense	NA	Genic	Intronic	Partially over lap	1	498	gill	GSONMT00048507001	0
Omy500050247	No	Sense	NA	Genic	Intronic	Partially over lap	1	341	gill	GSONMT00080868001	0
Omy500050362	No	Antisense	NA	Genic	Exonic	Partially over lap	1	294	gill	GSONMT00066046001	0
Omy500050374	No	Antisense	NA	Genic	Exonic	Partially over lap	1	296	gill	GSONMT00068122001	0
Omy500050634	No	Antisense	NA	Genic	Intronic	Partially over lap	1	221	gill	GSONMT00015434001	0
Omy500050667	No	Antisense	NA	Genic	Intronic	Partially over lap	1	301	gill	GSONMT00013325001	0
Omy500050827	No	Antisense	NA	Genic	Intronic	Partially over lap	1	237	gill	GSONMT00061492001	0
Omy500050974	No	Antisense	NA	Genic	Intronic	Partially over lap	1	252	gill	GSONMT00040798001	0
Omy500051092	No	Antisense	NA	Genic	Intronic	Partially over lap	1	319	gill	GSONMT00024339001	0
Omy500051317	No	Antisense	NA	Genic	Exonic	Partially over lap	1	239	gill	GSONMT00067515001	0
Omy500051428	No	Antisense	NA	Genic	Exonic	Partially over lap	1	262	gill	GSONMT00000171001	0
Omy500051754	No	Sense	NA	Genic	Intronic	Partially over lap	1	254	gill	GSONMT00082428001	0
Omy500052279	No	Sense	NA	Genic	Intronic	Partially over lap	1	264	gill	GSONMT00063660001	0
Omy500052538	No	Antisense	NA	Genic	Intronic	Partially over lap	1	284	gill	GSONMT00044819001	0
Omy500053034	No	Sense	NA	Genic	Intronic	Partially over lap	1	216	gill	GSONMT00079290001	0
Omy500053036	No	Sense	NA	Genic	Exonic	Partially over lap	1	298	gill	GSONMT00079290001	0
Omy500053347	No	Sense	NA	Genic	Intronic	Partially over lap	1	202	gill	GSONMT00071093001	0
Omy500053418	No	Antisense	NA	Genic	Intronic	Partially over lap	1	510	gill	GSONMT00022226001	0
Omy500053468	No	Sense	NA	Genic	Intronic	Partially over lap	1	328	gill	GSONMT00038323001	0
Omy500053849	No	Sense	NA	Genic	Intronic	Partially over lap	1	322	gill	GSONMT00056029001	0
Omy500053925	No	Sense	NA	Genic	Exonic	Partially over lap	1	395	gill	GSONMT00061516001	0
Omy500053935	No	Sense	NA	Genic	Exonic	Partially over lap	1	246	gill	GSONMT00061501001	0
Omy500054611	No	Sense	NA	Genic	Exonic	Partially over lap	1	314	gill	GSONMT00067159001	0
Omy500054851	No	Antisense	NA	Genic	Intronic	Partially over lap	1	241	gill	GSONMT00073738001	0
Omy500055069	No	Antisense	NA	Genic	Exonic	Partially over lap	1	372	gill	GSONMT00082746001	0
Omy500055286	No	Sense	NA	Genic	Intronic	Partially over lap	1	1328	gill	GSONMT00005942001	0
Omy500055773	No	Antisense	NA	Genic	Intronic	Partially over lap	1	276	gill	GSONMT00039129001	0
Omy500055840	No	Sense	NA	Genic	Intronic	Partially over lap	1	443	gill	GSONMT00057879001	0
Omy500056046	No	Antisense	NA	Genic	Intronic	Partially over lap	1	236	gill	GSONMT00013657001	0
Omy500056792	No	Antisense	NA	Genic	Exonic	Partially over lap	1	300	gill	GSONMT00037292001	0
Omy500057331	No	Antisense	NA	Genic	Intronic	Partially over lap	1	206	gill	GSONMT00045472001	0
Omy500057616	No	Antisense	NA	Genic	Intronic	Partially over lap	1	614	gill	GSONMT00048630001	0
Omy500057693	No	Antisense	NA	Genic	Exonic	Partially over lap	1	757	gill	GSONMT00080291001	0
Omy500057879	No	Antisense	NA	Genic	Exonic	Partially over lap	1	231	gill	GSONMT00052154001	0
Omy500058257	No	Sense	NA	Genic	Intronic	Partially over lap	1	221	gill	GSONMT00014362001	0
Omy500059763	No	Antisense	NA	Genic	Exonic	Partially over lap	1	294	gill	GSONMT00068276001	0
Omy500059916	No	Sense	NA	Genic	Intronic	Partially over lap	1	210	gill	GSONMT00069148001	0
Omy500060047	No	Antisense	NA	Genic	Intronic	Fully over lap	2	234	gill	GSONMT00012779001	0
Omy500060283	No	Sense	NA	Genic	Exonic	Partially over lap	1	218	gill	GSONMT00022226001	0
Omy500060954	No	Sense	NA	Genic	Exonic	Partially over lap	1	208	gill	GSONMT00052154001	0
Omy500061090	No	Antisense	NA	Genic	Intronic	Partially over lap	1	393	gill	GSONMT00056681001	0
Omy500061169	No	Sense	NA	Genic	Intronic	Partially over lap	1	295	gill	GSONMT00061157001	0
Omy500061226	No	Antisense	NA	Genic	Intronic	Partially over lap	1	428	gill	GSONMT00019139001	0
Omy500061585	No	Antisense	NA	Genic	Intronic	Partially over lap	1	222	gill	GSONMT00015424001	0
Omy500061694	No	Antisense	NA	Genic	Exonic	Partially over lap	1	246	gill	GSONMT00021057001	0
Omy500061995	No	Sense	NA	Genic	Intronic	Partially over lap	1	200	gill	GSONMT00068629001	0
Omy500062013	No	Sense	NA	Genic	Intronic	Partially over lap	1	248	gill	GSONMT00021530001	0
Omy500062150	No	Sense	NA	Genic	Exonic	Partially over lap	1	283	gill	GSONMT00079871001	0
Omy500062543	No	Sense	NA	Genic	Intronic	Partially over lap	1	210	gill	GSONMT00016841001	0
Omy500062545	No	Antisense	NA	Genic	Intronic	Partially over lap	1	258	gill	GSONMT00027030001	0
Omy500062815	No	Sense	NA	Genic	Exonic	Partially over lap	1	240	gill	GSONMT00059311001	0
Omy500062884	No	Sense	NA	Genic	Intronic	Partially over lap	1	311	gill	GSONMT00072795001	0
Omy500063058	No	Antisense	NA	Genic	Intronic	Partially over lap	1	214	gill	GSONMT00079116001	0
Omy500063594	No	Antisense	NA	Genic	Intronic	Partially over lap	1	499	gill	GSONMT00045428001	0
Omy500063745	No	Sense	NA	Genic	Intronic	Partially over lap	1	236	gill	GSONMT00060161001	0
Omy500063843	No	Antisense	NA	Genic	Intronic	Partially over lap	1	224	gill	GSONMT00032456001	0
Omy500063906	No	Sense	NA	Genic	Exonic	Partially over lap	1	256	gill	GSONMT00076524001	0
Omy500064090	No	Sense	NA	Genic	Intronic	Partially over lap	1	310	gill	GSONMT00082427001	0
Omy500064142	No	Antisense	NA	Genic	Intronic	Partially over lap	1	290	gill	GSONMT00058454001	0
Omy500064395	No	Sense	NA	Genic	Intronic	Partially over lap	1	326	gill	GSONMT00079871001	0
Omy500065053	No	Antisense	NA	Genic	Intronic	Partially over lap	1	256	gill	GSONMT00065010001	0
Omy500065387	No	Sense	NA	Genic	Intronic	Partially over lap	1	207	gill	GSONMT00015730001	0
Omy500065610	No	Antisense	NA	Genic	Exonic	Partially over lap	1	202	gill	GSONMT00067509001	0
Omy500065883	No	Sense	NA	Genic	Intronic	Partially over lap	1	239	gill	GSONMT00072727001	0
Omy500065929	No	Antisense	NA	Genic	Intronic	Partially over lap	1	248	gill	GSONMT00079228001	0
Omy500066509	No	Antisense	NA	Genic	Intronic	Partially over lap	1	245	gill	GSONMT00082414001	0
Omy500066564	No	Sense	NA	Genic	Intronic	Partially over lap	1	219	gill	GSONMT00034733001	0
Omy500066572	No	Antisense	NA	Genic	Exonic	Partially over lap	1	411	gill	GSONMT00067238001	0
Omy500067360	No	Antisense	NA	Genic	Intronic	Partially over lap	1	339	gill	GSONMT00016565001	0
Omy500067430	No	Antisense	NA	Genic	Exonic	Partially over lap	1	241	gill	GSONMT00015732001	0
Omy500067431	No	Antisense	NA	Genic	Intronic	Partially over lap	1	214	gill	GSONMT00015732001	0
Omy500067833	No	Antisense	NA	Genic	Intronic	Partially over lap	1	246	gill	GSONMT00068631001	0
Omy500067987	No	Sense	NA	Genic	Intronic	Partially over lap	1	243	gill	GSONMT00007368001	0
Omy500068815	No	Antisense	NA	Genic	Intronic	Partially over lap	1	463	gill	GSONMT00067959001	0
Omy500069275	No	Antisense	NA	Genic	Intronic	Partially over lap	1	691	gill	GSONMT00030343001	0
Omy500069310	No	Sense	NA	Genic	Exonic	Partially over lap	1	244	gill	GSONMT00002906001	0
Omy500069484	No	Sense	NA	Genic	Intronic	Partially over lap	1	393	gill	GSONMT00065397001	0
Omy500069677	No	Antisense	NA	Genic	Intronic	Partially over lap	1	315	gill	GSONMT00082748001	0
Omy500070089	No	Antisense	NA	Genic	Intronic	Partially over lap	1	257	gill	GSONMT00080433001	0
Omy500070194	No	Sense	NA	Genic	Intronic	Partially over lap	1	203	gill	GSONMT00074526001	0
Omy500070282	No	Antisense	NA	Genic	Intronic	Partially over lap	1	394	gill	GSONMT00074162001	0
Omy500070572	No	Antisense	NA	Genic	Exonic	Partially over lap	1	301	gill	GSONMT00054381001	0
Omy500071169	No	Antisense	NA	Genic	Intronic	Partially over lap	1	227	gill	GSONMT00026527001	0
Omy500071235	No	Antisense	NA	Genic	Intronic	Partially over lap	1	330	gill	GSONMT00069585001	0
Omy500071248	No	Sense	NA	Genic	Exonic	Partially over lap	1	419	gill	GSONMT00075807001	0
Omy500071813	No	Sense	NA	Genic	Exonic	Partially over lap	1	220	gill	GSONMT00079309001	0
Omy500072095	No	Sense	NA	Genic	Intronic	Partially over lap	1	312	gill	GSONMT00061487001	0
Omy500072342	No	Antisense	NA	Genic	Intronic	Partially over lap	1	559	gill	GSONMT00064215001	0
Omy500072440	No	Antisense	NA	Genic	Exonic	Partially over lap	1	554	gill	GSONMT00073733001	0
Omy500072608	No	Sense	NA	Genic	Exonic	Partially over lap	1	316	gill	GSONMT00030315001	0
Omy500073590	No	Sense	NA	Genic	Intronic	Partially over lap	1	225	gill	GSONMT00018207001	0
Omy500074415	No	Sense	NA	Genic	Exonic	Partially over lap	1	290	gill	GSONMT00027820001	0
Omy500074461	No	Sense	NA	Genic	Intronic	Partially over lap	1	308	gill	GSONMT00072767001	0
Omy500074498	No	Antisense	NA	Genic	Intronic	Partially over lap	1	278	gill	GSONMT00050990001	0
Omy500074652	No	Antisense	NA	Genic	Exonic	Partially over lap	1	277	gill	GSONMT00066972001	0
Omy500074754	No	Sense	NA	Genic	Intronic	Partially over lap	1	200	gill	GSONMT00026821001	0
Omy500074789	No	Sense	NA	Genic	Exonic	Partially over lap	1	210	gill	GSONMT00006608001	0
Omy500074941	No	Sense	NA	Genic	Exonic	Partially over lap	1	255	gill	GSONMT00042756001	0
Omy500075220	No	Sense	NA	Genic	Exonic	Partially over lap	1	217	gill	GSONMT00080435001	0
Omy500075778	No	Sense	NA	Genic	Exonic	Partially over lap	1	219	gill	GSONMT00012579001	0
Omy500075780	No	Sense	NA	Genic	Intronic	Partially over lap	1	436	gill	GSONMT00072838001	0
Omy500075953	No	Antisense	NA	Genic	Intronic	Partially over lap	1	263	gill	GSONMT00067305001	0
Omy500076941	No	Antisense	NA	Genic	Exonic	Partially over lap	1	349	gill	GSONMT00074515001	0
Omy500077536	No	Antisense	NA	Genic	Exonic	Partially over lap	1	704	gill	GSONMT00031528001	0
Omy500077540	No	Antisense	NA	Genic	Exonic	Partially over lap	1	302	gill	GSONMT00063298001	0
Omy500078135	No	Antisense	NA	Genic	Intronic	Partially over lap	1	256	gill	GSONMT00068679001	0
Omy500078288	No	Sense	NA	Genic	Intronic	Partially over lap	1	213	gill	GSONMT00039857001	0
Omy500079088	No	Antisense	NA	Genic	Intronic	Partially over lap	1	239	gill	GSONMT00040794001	0
Omy500079185	No	Sense	NA	Genic	Intronic	Partially over lap	1	231	gill	GSONMT00050101001	0
Omy500079418	No	Antisense	NA	Genic	Intronic	Partially over lap	1	312	gill	GSONMT00039859001	0
Omy500079541	No	Sense	NA	Genic	Intronic	Partially over lap	1	422	gill	GSONMT00066994001	0
Omy500079985	No	Antisense	NA	Genic	Intronic	Partially over lap	1	310	gill	GSONMT00057064001	0
Omy500080135	No	Antisense	NA	Genic	Intronic	Partially over lap	1	206	gill	GSONMT00082744001	0
Omy500080758	No	Sense	NA	Genic	Exonic	Partially over lap	1	306	gill	GSONMT00019026001	0
Omy500080821	No	Antisense	NA	Genic	Intronic	Partially over lap	1	206	gill	GSONMT00049986001	0
Omy500080978	No	Sense	NA	Genic	Intronic	Partially over lap	1	381	gill	GSONMT00064521001	0
Omy500081230	No	Sense	NA	Genic	Intronic	Partially over lap	1	246	gill	GSONMT00074784001	0
Omy500081402	No	Antisense	NA	Genic	Intronic	Partially over lap	1	225	gill	GSONMT00063714001	0
Omy500081627	No	Antisense	NA	Genic	Intronic	Partially over lap	1	241	gill	GSONMT00077996001	0
Omy500082224	No	Sense	NA	Genic	Intronic	Partially over lap	1	250	gill	GSONMT00059254001	0
Omy500082338	No	Sense	NA	Genic	Intronic	Partially over lap	1	220	gill	GSONMT00028802001	0
Omy500082356	No	Sense	NA	Genic	Intronic	Partially over lap	1	359	gill	GSONMT00067503001	0
Omy500082523	No	S	Diverging	Intergenic	NA	NA	1	217	gill	GSONMT00048097001	1771
Omy500082599	No	Sense	NA	Genic	Intronic	Partially over lap	1	515	gill	GSONMT00081674001	0
Omy500082670	No	S	Converging	Intergenic	NA	NA	1	279	gill	GSONMT00022882001	345
Omy500082846	No	Antisense	NA	Genic	Exonic	Partially over lap	1	226	gill	GSONMT00082748001	0
Omy500083269	No	Sense	NA	Genic	Intronic	Partially over lap	1	499	gill	GSONMT00066707001	0
Omy500083903	No	Antisense	NA	Genic	Exonic	Partially over lap	1	354	gill	GSONMT00009096001	0
Omy500084056	No	Sense	NA	Genic	Exonic	Partially over lap	1	221	gill	GSONMT00015723001	0
Omy500084177	No	Antisense	NA	Genic	Intronic	Partially over lap	1	233	gill	GSONMT00070661001	0
Omy500084273	No	Antisense	NA	Genic	Exonic	Partially over lap	1	251	gill	GSONMT00027885001	0
Omy500084299	No	Antisense	NA	Genic	Intronic	Partially over lap	1	251	gill	GSONMT00067038001	0
Omy500084865	No	Sense	NA	Genic	Intronic	Partially over lap	1	386	gill	GSONMT00079081001	0
Omy500085157	No	Antisense	NA	Genic	Exonic	Partially over lap	1	261	gill	GSONMT00037209001	0
Omy500086644	No	Sense	NA	Genic	Intronic	Partially over lap	1	327	gill	GSONMT00079334001	0
Omy500086684	No	Antisense	NA	Genic	Exonic	Partially over lap	1	290	gill	GSONMT00074515001	0
Omy500086685	No	Antisense	NA	Genic	Intronic	Partially over lap	1	522	gill	GSONMT00074515001	0
Omy500086715	No	Antisense	NA	Genic	Intronic	Partially over lap	1	216	gill	GSONMT00068629001	0
Omy500086794	No	Antisense	NA	Genic	Intronic	Partially over lap	1	1804	gill	GSONMT00025551001	0
Omy500086965	No	Sense	NA	Genic	Intronic	Partially over lap	1	294	gill	GSONMT00037272001	0
Omy500087701	No	Antisense	NA	Genic	Intronic	Partially over lap	1	379	gill	GSONMT00074211001	0
Omy500087887	No	Sense	NA	Genic	Intronic	Partially over lap	1	226	gill	GSONMT00067198001	0
Omy500088017	No	Antisense	NA	Genic	Intronic	Partially over lap	1	208	gill	GSONMT00059345001	0
Omy500088137	No	Antisense	NA	Genic	Exonic	Partially over lap	1	232	gill	GSONMT00061151001	0
Omy500088387	No	Sense	NA	Genic	Intronic	Partially over lap	1	230	gill	GSONMT00075805001	0
Omy500088583	No	Sense	NA	Genic	Intronic	Partially over lap	1	348	gill	GSONMT00064505001	0
Omy500089619	No	Antisense	NA	Genic	Intronic	Partially over lap	1	490	gill	GSONMT00062997001	0
Omy500090281	No	Antisense	NA	Genic	Exonic	Partially over lap	1	530	gill	GSONMT00072799001	0
Omy500090683	No	Sense	NA	Genic	Intronic	Partially over lap	1	585	gill	GSONMT00034697001	0
Omy500091716	No	Antisense	NA	Genic	Intronic	Partially over lap	1	307	gill	GSONMT00024923001	0
Omy500091853	No	Antisense	NA	Genic	Intronic	Partially over lap	1	571	gill	GSONMT00079223001	0
Omy500092133	No	Sense	NA	Genic	Intronic	Partially over lap	1	501	gill	GSONMT00079249001	0
Omy500092482	No	Sense	NA	Genic	Exonic	Partially over lap	1	332	gill	GSONMT00057018001	0
Omy500092529	No	Sense	NA	Genic	Intronic	Partially over lap	1	244	gill	GSONMT00036943001	0
Omy400000137	No	Antisense	NA	Genic	Intronic	Partially over lap	1	826	Muscle	GSONMT00061508001	0
Omy400001146	No	S	Diverging	Intergenic	NA	NA	1	785	Muscle	GSONMT00076389001	689
Omy400001171	No	Antisense	NA	Genic	Intronic	Partially over lap	1	404	Muscle	GSONMT00066081001	0
Omy400001433	No	Sense	NA	Genic	Intronic	Partially over lap	1	914	Muscle	GSONMT00067534001	0
Omy400001746	No	Antisense	NA	Genic	Intronic	Partially over lap	1	413	Muscle	GSONMT00054498001	0
Omy400001858	No	Antisense	NA	Genic	Exonic	Partially over lap	1	464	Muscle	GSONMT00032805001	0
Omy400001995	No	Sense	NA	Genic	Intronic	Partially over lap	1	950	Muscle	GSONMT00047075001	0
Omy400002064	No	S	Converging	Intergenic	NA	NA	1	297	Muscle	GSONMT00055812001	53436
Omy400003139	No	AS	Converging	Intergenic	NA	NA	1	313	Muscle	GSONMT00047303001	11509
Omy400003986	No	AS	Diverging	Intergenic	NA	NA	1	379	Muscle	GSONMT00041968001	58537
Omy400004206	No	S	Converging	Intergenic	NA	NA	2	488	Muscle	GSONMT00039097001	84609
Omy400004265	No	AS	Converging	Intergenic	NA	NA	2	456	Muscle	GSONMT00057397001	4133
Omy400004385	No	AS	Converging	Intergenic	NA	NA	1	494	Muscle	GSONMT00058401001	10184
Omy400004579	No	S	Diverging	Intergenic	NA	NA	1	932	Muscle	GSONMT00011308001	48822
Omy400005338	No	S	Diverging	Intergenic	NA	NA	1	202	Muscle	GSONMT00061096001	17419
Omy400005580	No	S	Converging	Intergenic	NA	NA	1	416	Muscle	GSONMT00045348001	26661
Omy400005877	No	S	Diverging	Intergenic	NA	NA	1	802	Muscle	GSONMT00054029001	16047
Omy400006036	No	AS	Diverging	Intergenic	NA	NA	1	225	Muscle	GSONMT00035446001	71181
Omy400006505	No	S	Converging	Intergenic	NA	NA	2	346	Muscle	GSONMT00028667001	23134
Omy400006551	No	S	Diverging	Intergenic	NA	NA	3	457	Muscle	GSONMT00057592001	4477
Omy400006709	No	AS	Converging	Intergenic	NA	NA	1	458	Muscle	GSONMT00045996001	64839
Omy400006966	No	S	Diverging	Intergenic	NA	NA	1	767	Muscle	GSONMT00056888001	26787
Omy400007220	No	AS	Diverging	Intergenic	NA	NA	1	214	Muscle	GSONMT00004941001	26125
Omy400007453	No	AS	Converging	Intergenic	NA	NA	1	438	Muscle	GSONMT00021515001	58626
Omy400008114	No	AS	Diverging	Intergenic	NA	NA	1	350	Muscle	GSONMT00058945001	9475
Omy400008488	No	S	Diverging	Intergenic	NA	NA	3	1427	Muscle	GSONMT00051369001	40215
Omy400008524	No	AS	Diverging	Intergenic	NA	NA	2	603	Muscle	GSONMT00030210001	7765
Omy400008525	No	AS	Diverging	Intergenic	NA	NA	2	575	Muscle	GSONMT00030210001	7765
Omy400008826	No	S	Converging	Intergenic	NA	NA	1	544	Muscle	GSONMT00026812001	17346
Omy400008885	No	S	Diverging	Intergenic	NA	NA	1	707	Muscle	GSONMT00029855001	6564
Omy400010115	No	AS	Converging	Intergenic	NA	NA	1	369	Muscle	GSONMT00041365001	1061
Omy400010328	No	S	Converging	Intergenic	NA	NA	1	429	Muscle	GSONMT00058002001	27718
Omy400011147	No	S	Converging	Intergenic	NA	NA	1	231	Muscle	GSONMT00060112001	759
Omy400011150	No	AS	Diverging	Intergenic	NA	NA	1	213	Muscle	GSONMT00004818001	624
Omy400011256	No	S	Diverging	Intergenic	NA	NA	1	657	Muscle	GSONMT00012461001	13059
Omy400011275	No	S	Diverging	Intergenic	NA	NA	2	341	Muscle	GSONMT00006142001	85527
Omy400011312	No	S	Diverging	Intergenic	NA	NA	1	691	Muscle	GSONMT00017298001	63597
Omy400011800	No	S	Converging	Intergenic	NA	NA	1	414	Muscle	GSONMT00011628001	8253
Omy400012020	No	S	Diverging	Intergenic	NA	NA	1	518	Muscle	GSONMT00042149001	11852
Omy400012266	No	S	Converging	Intergenic	NA	NA	1	256	Muscle	GSONMT00060014001	23515
Omy400012429	No	AS	Converging	Intergenic	NA	NA	1	213	Muscle	GSONMT00035846001	16817
Omy400012894	No	AS	Converging	Intergenic	NA	NA	1	283	Muscle	GSONMT00021561001	8905
Omy400012980	No	AS	Diverging	Intergenic	NA	NA	1	300	Muscle	GSONMT00019255001	17106
Omy400014324	No	AS	Diverging	Intergenic	NA	NA	1	246	Muscle	GSONMT00039536001	15585
Omy400014631	No	S	Diverging	Intergenic	NA	NA	2	678	Muscle	GSONMT00051494001	29122
Omy400015188	No	S	Diverging	Intergenic	NA	NA	1	638	Muscle	GSONMT00021506001	95617
Omy400015335	No	AS	Converging	Intergenic	NA	NA	1	608	Muscle	GSONMT00037425001	29773
Omy400016050	No	AS	Converging	Intergenic	NA	NA	1	344	Muscle	GSONMT00042882001	9496
Omy400016070	No	S	Diverging	Intergenic	NA	NA	1	249	Muscle	GSONMT00015368001	5461
Omy400016125	No	S	Converging	Intergenic	NA	NA	1	232	Muscle	GSONMT00025726001	18039
Omy400016143	No	AS	Converging	Intergenic	NA	NA	1	371	Muscle	GSONMT00015140001	80333
Omy400016482	No	AS	Converging	Intergenic	NA	NA	1	458	Muscle	GSONMT00057709001	59803
Omy400016488	No	AS	Diverging	Intergenic	NA	NA	1	205	Muscle	GSONMT00006345001	57796
Omy400016750	No	S	Diverging	Intergenic	NA	NA	1	1178	Muscle	GSONMT00061222001	7945
Omy400016806	No	AS	Converging	Intergenic	NA	NA	1	985	Muscle	GSONMT00050251001	18225
Omy400016924	No	AS	Converging	Intergenic	NA	NA	1	549	Muscle	GSONMT00003512001	10126
Omy400017337	No	S	Converging	Intergenic	NA	NA	1	531	Muscle	GSONMT00043212001	5574
Omy400017615	No	AS	Diverging	Intergenic	NA	NA	2	825	Muscle	GSONMT00056537001	4726
Omy400017782	No	AS	Converging	Intergenic	NA	NA	1	226	Muscle	GSONMT00057963001	98545
Omy400017957	No	S	Diverging	Intergenic	NA	NA	1	727	Muscle	GSONMT00060482001	78005
Omy400018085	No	S	Converging	Intergenic	NA	NA	1	894	Muscle	GSONMT00016072001	63541
Omy400018476	No	S	Diverging	Intergenic	NA	NA	1	670	Muscle	GSONMT00045019001	3479
Omy400019010	No	AS	Diverging	Intergenic	NA	NA	1	345	Muscle	GSONMT00062505001	13340
Omy400019069	No	AS	Diverging	Intergenic	NA	NA	2	502	Muscle	GSONMT00001232001	19698
Omy400019359	No	AS	Diverging	Intergenic	NA	NA	1	553	Muscle	GSONMT00062150001	30933
Omy400019508	No	Sense	NA	Genic	Intronic	Fully over lap	2	648	Muscle	GSONMT00026008001	0
Omy400020529	No	S	Diverging	Intergenic	NA	NA	1	413	Muscle	GSONMT00040525001	81688
Omy400020560	No	S	Converging	Intergenic	NA	NA	1	457	Muscle	GSONMT00060749001	41871
Omy400021012	No	S	Converging	Intergenic	NA	NA	2	248	Muscle	GSONMT00061547001	12992
Omy400021084	No	AS	Converging	Intergenic	NA	NA	1	727	Muscle	GSONMT00052880001	20027
Omy400021107	No	S	Diverging	Intergenic	NA	NA	1	373	Muscle	GSONMT00026851001	80111
Omy400021386	No	S	Converging	Intergenic	NA	NA	1	359	Muscle	GSONMT00019134001	7515
Omy400022059	No	S	Converging	Intergenic	NA	NA	1	1159	Muscle	GSONMT00019218001	17634
Omy400022631	No	S	Converging	Intergenic	NA	NA	1	209	Muscle	GSONMT00031114001	14439
Omy400022746	No	AS	Converging	Intergenic	NA	NA	1	474	Muscle	GSONMT00057831001	74346
Omy400022978	No	AS	Converging	Intergenic	NA	NA	1	648	Muscle	GSONMT00035907001	76306
Omy400023027	No	S	Diverging	Intergenic	NA	NA	1	1069	Muscle	GSONMT00031642001	4226
Omy400023233	No	AS	Converging	Intergenic	NA	NA	1	248	Muscle	GSONMT00003630001	25143
Omy400023694	No	AS	Converging	Intergenic	NA	NA	1	316	Muscle	GSONMT00021497001	5865
Omy400024050	No	AS	Diverging	Intergenic	NA	NA	1	511	Muscle	GSONMT00052091001	26642
Omy400025486	No	AS	Diverging	Intergenic	NA	NA	1	274	Muscle	GSONMT00021444001	6553
Omy400027404	No	S	Diverging	Intergenic	NA	NA	1	543	Muscle	GSONMT00024914001	2223
Omy400027633	No	AS	Diverging	Intergenic	NA	NA	2	221	Muscle	GSONMT00045021001	63943
Omy400028136	No	S	Converging	Intergenic	NA	NA	2	969	Muscle	GSONMT00038201001	44064
Omy400029207	No	S	Diverging	Intergenic	NA	NA	1	572	Muscle	GSONMT00032916001	25504
Omy400029313	No	AS	Diverging	Intergenic	NA	NA	1	535	Muscle	GSONMT00003350001	2143
Omy400029755	No	S	Converging	Intergenic	NA	NA	1	547	Muscle	GSONMT00002468001	8270
Omy400029757	No	S	Diverging	Intergenic	NA	NA	1	687	Muscle	GSONMT00002468001	3747
Omy400029774	No	AS	Converging	Intergenic	NA	NA	2	998	Muscle	GSONMT00015563001	4465
Omy400030047	No	AS	Diverging	Intergenic	NA	NA	1	313	Muscle	GSONMT00004495001	51120
Omy400030315	No	S	Converging	Intergenic	NA	NA	1	550	Muscle	GSONMT00001395001	58921
Omy400030762	No	S	Converging	Intergenic	NA	NA	1	464	Muscle	GSONMT00010117001	24789
Omy400030960	No	S	Diverging	Intergenic	NA	NA	2	455	Muscle	GSONMT00013607001	29557
Omy400031189	No	S	Diverging	Intergenic	NA	NA	1	218	Muscle	GSONMT00029766001	59674
Omy400031610	No	AS	Diverging	Intergenic	NA	NA	1	348	Muscle	GSONMT00012943001	19499
Omy400031690	No	S	Converging	Intergenic	NA	NA	1	275	Muscle	GSONMT00055289001	63144
Omy400032482	No	S	Converging	Intergenic	NA	NA	1	200	Muscle	GSONMT00022666001	73485
Omy400033317	No	AS	Diverging	Intergenic	NA	NA	1	209	Muscle	GSONMT00044341001	33921
Omy400033694	No	AS	Diverging	Intergenic	NA	NA	1	503	Muscle	GSONMT00062830001	4830
Omy400033721	No	AS	Diverging	Intergenic	NA	NA	1	256	Muscle	GSONMT00024771001	22719
Omy400034231	No	S	Converging	Intergenic	NA	NA	2	1266	Muscle	GSONMT00029115001	28041
Omy400034334	No	AS	Diverging	Intergenic	NA	NA	1	906	Muscle	GSONMT00043106001	6062
Omy400034411	No	AS	Diverging	Intergenic	NA	NA	1	293	Muscle	GSONMT00018550001	21136
Omy400034434	No	AS	Diverging	Intergenic	NA	NA	2	574	Muscle	GSONMT00064024001	83569
Omy400034460	No	S	Converging	Intergenic	NA	NA	1	262	Muscle	GSONMT00014664001	34008
Omy400034489	No	AS	Diverging	Intergenic	NA	NA	2	1071	Muscle	GSONMT00017427001	93635
Omy400034642	No	S	Diverging	Intergenic	NA	NA	1	522	Muscle	GSONMT00020278001	17818
Omy400034969	No	AS	Diverging	Intergenic	NA	NA	1	713	Muscle	GSONMT00013874001	28671
Omy400035029	No	AS	Diverging	Intergenic	NA	NA	1	223	Muscle	GSONMT00018897001	80979
Omy400035309	No	Sense	NA	Genic	Exonic	Partially over lap	2	559	Muscle	GSONMT00025395001	0
Omy400035414	No	S	Converging	Intergenic	NA	NA	1	201	Muscle	GSONMT00025377001	26906
Omy400035419	No	AS	Diverging	Intergenic	NA	NA	1	654	Muscle	GSONMT00055661001	36727
Omy400035771	No	S	Diverging	Intergenic	NA	NA	1	279	Muscle	GSONMT00062717001	70931
Omy400035780	No	S	Diverging	Intergenic	NA	NA	1	551	Muscle	GSONMT00059484001	7394
Omy400035818	No	AS	Converging	Intergenic	NA	NA	1	392	Muscle	GSONMT00002427001	16543
Omy400035980	No	S	Converging	Intergenic	NA	NA	1	472	Muscle	GSONMT00030488001	24520
Omy400036056	No	S	Diverging	Intergenic	NA	NA	1	235	Muscle	GSONMT00018666001	53712
Omy400036146	No	AS	Diverging	Intergenic	NA	NA	3	473	Muscle	GSONMT00043370001	7728
Omy400037065	No	AS	Converging	Intergenic	NA	NA	2	288	Muscle	GSONMT00032460001	13647
Omy400037075	No	Sense	NA	Genic	Intronic	Fully over lap	2	356	Muscle	GSONMT00039475001	0
Omy400037611	No	Sense	NA	Genic	Intronic	Partially over lap	3	311	Muscle	GSONMT00033945001	0
Omy400037659	No	S	Converging	Intergenic	NA	NA	1	561	Muscle	GSONMT00008103001	45080
Omy400037706	No	S	Diverging	Intergenic	NA	NA	1	323	Muscle	GSONMT00006149001	85783
Omy400038275	No	AS	Diverging	Intergenic	NA	NA	1	630	Muscle	GSONMT00050925001	27017
Omy400038316	No	S	Diverging	Intergenic	NA	NA	1	974	Muscle	GSONMT00049111001	13955
Omy400038735	No	S	Diverging	Intergenic	NA	NA	1	327	Muscle	GSONMT00029403001	4614
Omy400038747	No	S	Converging	Intergenic	NA	NA	1	703	Muscle	GSONMT00015332001	32435
Omy400039037	No	AS	Converging	Intergenic	NA	NA	1	584	Muscle	GSONMT00038383001	10887
Omy400039534	No	AS	Diverging	Intergenic	NA	NA	1	468	Muscle	GSONMT00034959001	41251
Omy400040282	No	Antisense	NA	Genic	Intronic	Fully over lap	2	241	Muscle	GSONMT00030255001	0
Omy400040794	No	Sense	NA	Genic	Intronic	Fully over lap	2	1077	Muscle	GSONMT00033306001	0
Omy400041043	No	S	Diverging	Intergenic	NA	NA	1	582	Muscle	GSONMT00021929001	12976
Omy400041266	No	S	Diverging	Intergenic	NA	NA	2	924	Muscle	GSONMT00062138001	944
Omy400041267	No	S	Diverging	Intergenic	NA	NA	1	1231	Muscle	GSONMT00062138001	944
Omy400041370	No	AS	Converging	Intergenic	NA	NA	1	241	Muscle	GSONMT00032016001	17043
Omy400041385	No	AS	Converging	Intergenic	NA	NA	1	703	Muscle	GSONMT00030883001	21946
Omy400041563	No	S	Converging	Intergenic	NA	NA	3	417	Muscle	GSONMT00006280001	83935
Omy400041730	No	S	Diverging	Intergenic	NA	NA	1	367	Muscle	GSONMT00011380001	14259
Omy400041931	No	S	Diverging	Intergenic	NA	NA	1	241	Muscle	GSONMT00059886001	61127
Omy400042056	No	S	Diverging	Intergenic	NA	NA	2	572	Muscle	GSONMT00031929001	1260
Omy400042369	No	S	Converging	Intergenic	NA	NA	1	300	Muscle	GSONMT00001583001	66915
Omy400042610	No	S	Converging	Intergenic	NA	NA	1	475	Muscle	GSONMT00044404001	5038
Omy400042886	No	S	Diverging	Intergenic	NA	NA	1	433	Muscle	GSONMT00024875001	29887
Omy400042893	No	AS	Converging	Intergenic	NA	NA	1	255	Muscle	GSONMT00044042001	16848
Omy400043675	No	AS	Converging	Intergenic	NA	NA	1	638	Muscle	GSONMT00004233001	86161
Omy400043787	No	AS	Converging	Intergenic	NA	NA	1	208	Muscle	GSONMT00008945001	29787
Omy400044376	No	S	Converging	Intergenic	NA	NA	1	934	Muscle	GSONMT00036324001	32224
Omy400044521	No	AS	Diverging	Intergenic	NA	NA	1	780	Muscle	GSONMT00024237001	1099
Omy400045264	No	AS	Diverging	Intergenic	NA	NA	1	258	Muscle	GSONMT00003991001	8034
Omy400045551	No	AS	Converging	Intergenic	NA	NA	1	646	Muscle	GSONMT00036440001	10443
Omy400045753	No	AS	Diverging	Intergenic	NA	NA	1	252	Muscle	GSONMT00032822001	50329
Omy400045823	No	AS	Converging	Intergenic	NA	NA	1	795	Muscle	GSONMT00035963001	97788
Omy400045968	No	S	Diverging	Intergenic	NA	NA	1	460	Muscle	GSONMT00009887001	6300
Omy400045979	No	AS	Converging	Intergenic	NA	NA	2	481	Muscle	GSONMT00047406001	14138
Omy400046078	No	S	Diverging	Intergenic	NA	NA	2	236	Muscle	GSONMT00042510001	20328
Omy400046082	No	S	Converging	Intergenic	NA	NA	1	639	Muscle	GSONMT00053116001	7555
Omy400046213	No	AS	Converging	Intergenic	NA	NA	1	232	Muscle	GSONMT00016585001	44791
Omy400046579	No	AS	Diverging	Intergenic	NA	NA	1	247	Muscle	GSONMT00060944001	36507
Omy400046763	No	S	Diverging	Intergenic	NA	NA	1	1709	Muscle	GSONMT00064012001	3282
Omy400046935	No	S	Diverging	Intergenic	NA	NA	1	277	Muscle	GSONMT00042129001	35023
Omy400047071	No	S	Converging	Intergenic	NA	NA	2	499	Muscle	GSONMT00043766001	128
Omy400047113	No	AS	Diverging	Intergenic	NA	NA	1	216	Muscle	GSONMT00019131001	9602
Omy400047147	No	AS	Diverging	Intergenic	NA	NA	1	306	Muscle	GSONMT00031241001	9268
Omy400047351	No	S	Diverging	Intergenic	NA	NA	1	332	Muscle	GSONMT00031100001	28043
Omy400047678	No	Sense	NA	Genic	Intronic	Partially over lap	1	638	Muscle	GSONMT00080391001	0
Omy400047825	No	Antisense	NA	Genic	Exonic	Partially over lap	2	1237	Muscle	GSONMT00039493001	0
Omy400047833	No	Antisense	NA	Genic	Intronic	Partially over lap	1	352	Muscle	GSONMT00073682001	0
Omy400047891	No	Sense	NA	Genic	Intronic	Partially over lap	1	562	Muscle	GSONMT00079375001	0
Omy400049983	No	S	Diverging	Intergenic	NA	NA	1	244	Muscle	GSONMT00041362001	76924
Omy400050642	No	S	Diverging	Intergenic	NA	NA	1	505	Muscle	GSONMT00036884001	5543
Omy400050906	No	Sense	NA	Genic	Intronic	Partially over lap	2	537	Muscle	GSONMT00059948001	0
Omy400051028	No	S	Diverging	Intergenic	NA	NA	1	1412	Muscle	GSONMT00008275001	5018
Omy400051093	No	AS	Converging	Intergenic	NA	NA	3	265	Muscle	GSONMT00063607001	28787
Omy400051094	No	AS	Converging	Intergenic	NA	NA	3	317	Muscle	GSONMT00063607001	28787
Omy400051173	No	S	Diverging	Intergenic	NA	NA	1	241	Muscle	GSONMT00034996001	2691
Omy400051302	No	AS	Diverging	Intergenic	NA	NA	2	408	Muscle	GSONMT00005893001	7124
Omy400051318	No	AS	Converging	Intergenic	NA	NA	2	981	Muscle	GSONMT00018272001	67675
Omy400051395	No	S	Diverging	Intergenic	NA	NA	1	373	Muscle	GSONMT00019946001	3550
Omy400051515	No	S	Diverging	Intergenic	NA	NA	1	475	Muscle	GSONMT00051921001	46361
Omy400052137	No	S	Converging	Intergenic	NA	NA	1	715	Muscle	GSONMT00020736001	7625
Omy400052234	No	S	Diverging	Intergenic	NA	NA	1	406	Muscle	GSONMT00008126001	4556
Omy400052672	No	AS	Diverging	Intergenic	NA	NA	1	353	Muscle	GSONMT00011308001	14208
Omy400052979	No	AS	Converging	Intergenic	NA	NA	1	570	Muscle	GSONMT00046775001	52553
Omy400053758	No	Sense	NA	Genic	Intronic	Partially over lap	3	399	Muscle	GSONMT00045234001	0
Omy400054747	No	AS	Converging	Intergenic	NA	NA	2	596	Muscle	GSONMT00057592001	7589
Omy400055089	No	AS	Diverging	Intergenic	NA	NA	1	305	Muscle	GSONMT00056937001	17760
Omy400055567	No	AS	Converging	Intergenic	NA	NA	3	240	Muscle	GSONMT00045526001	1487
Omy400055750	No	S	Diverging	Intergenic	NA	NA	1	318	Muscle	GSONMT00046742001	15032
Omy400055974	No	S	Diverging	Intergenic	NA	NA	1	215	Muscle	GSONMT00008583001	52692
Omy400056418	No	S	Diverging	Intergenic	NA	NA	1	664	Muscle	GSONMT00047846001	19791
Omy400056517	No	S	Diverging	Intergenic	NA	NA	1	425	Muscle	GSONMT00004503001	30884
Omy400056519	No	S	Converging	Intergenic	NA	NA	1	569	Muscle	GSONMT00004503001	49771
Omy400056622	No	S	Diverging	Intergenic	NA	NA	1	795	Muscle	GSONMT00054013001	3072
Omy400057050	No	S	Converging	Intergenic	NA	NA	1	345	Muscle	GSONMT00013202001	557
Omy400057637	No	S	Converging	Intergenic	NA	NA	1	595	Muscle	GSONMT00002785001	41002
Omy400058001	No	AS	Diverging	Intergenic	NA	NA	1	288	Muscle	GSONMT00058087001	51298
Omy400058235	No	S	Diverging	Intergenic	NA	NA	1	301	Muscle	GSONMT00022795001	68269
Omy400058240	No	S	Diverging	Intergenic	NA	NA	1	445	Muscle	GSONMT00022795001	6326
Omy400058279	No	S	Converging	Intergenic	NA	NA	1	293	Muscle	GSONMT00017308001	8863
Omy400058456	No	S	Converging	Intergenic	NA	NA	1	212	Muscle	GSONMT00037038001	92965
Omy400059184	No	Sense	NA	Genic	Intronic	Partially over lap	2	213	Muscle	GSONMT00052208001	0
Omy400059239	No	S	Diverging	Intergenic	NA	NA	1	454	Muscle	GSONMT00030752001	28292
Omy400059333	No	AS	Diverging	Intergenic	NA	NA	1	586	Muscle	GSONMT00040801001	2316
Omy400059535	No	AS	Diverging	Intergenic	NA	NA	1	249	Muscle	GSONMT00002217001	14084
Omy400060278	No	S	Diverging	Intergenic	NA	NA	4	930	Muscle	GSONMT00047588001	15912
Omy400060347	No	AS	Diverging	Intergenic	NA	NA	1	364	Muscle	GSONMT00047381001	69116
Omy400060674	No	AS	Converging	Intergenic	NA	NA	1	294	Muscle	GSONMT00039513001	12248
Omy400060742	No	AS	Converging	Intergenic	NA	NA	3	1077	Muscle	GSONMT00045025001	16918
Omy400061595	No	AS	Converging	Intergenic	NA	NA	1	342	Muscle	GSONMT00043765001	39451
Omy400061701	No	S	Converging	Intergenic	NA	NA	2	204	Muscle	GSONMT00057454001	8384
Omy400063371	No	AS	Diverging	Intergenic	NA	NA	1	297	Muscle	GSONMT00002714001	34470
Omy400064023	No	AS	Converging	Intergenic	NA	NA	1	202	Muscle	GSONMT00002841001	91886
Omy400064290	No	S	Diverging	Intergenic	NA	NA	2	509	Muscle	GSONMT00020475001	39412
Omy400064700	No	S	Diverging	Intergenic	NA	NA	2	209	Muscle	GSONMT00055504001	28659
Omy400064770	No	S	Diverging	Intergenic	NA	NA	1	321	Muscle	GSONMT00029639001	17815
Omy400064838	No	AS	Converging	Intergenic	NA	NA	1	544	Muscle	GSONMT00026902001	17434
Omy400064857	No	AS	Converging	Intergenic	NA	NA	1	296	Muscle	GSONMT00057795001	2370
Omy400065697	No	S	Diverging	Intergenic	NA	NA	2	480	Muscle	GSONMT00054169001	35398
Omy400066155	No	S	Converging	Intergenic	NA	NA	1	249	Muscle	GSONMT00048402001	93021
Omy400066363	No	S	Converging	Intergenic	NA	NA	1	407	Muscle	GSONMT00062761001	12423
Omy400067056	No	S	Converging	Intergenic	NA	NA	1	230	Muscle	GSONMT00053069001	80146
Omy400067555	No	S	Converging	Intergenic	NA	NA	1	773	Muscle	GSONMT00054715001	19611
Omy400067856	No	AS	Converging	Intergenic	NA	NA	1	1075	Muscle	GSONMT00051262001	46155
Omy400068165	No	S	Converging	Intergenic	NA	NA	1	580	Muscle	GSONMT00005393001	63398
Omy400068194	No	AS	Converging	Intergenic	NA	NA	1	390	Muscle	GSONMT00033460001	26868
Omy400068198	No	AS	Converging	Intergenic	NA	NA	1	671	Muscle	GSONMT00033460001	85140
Omy400068726	No	S	Converging	Intergenic	NA	NA	1	377	Muscle	GSONMT00012559001	75380
Omy400070026	No	S	Diverging	Intergenic	NA	NA	1	690	Muscle	GSONMT00014274001	52466
Omy400070635	No	S	Diverging	Intergenic	NA	NA	1	1255	Muscle	GSONMT00058138001	15481
Omy400070710	No	AS	Diverging	Intergenic	NA	NA	1	293	Muscle	GSONMT00013178001	32570
Omy400070795	No	S	Diverging	Intergenic	NA	NA	1	336	Muscle	GSONMT00062865001	7686
Omy400070803	No	Antisense	NA	Genic	Intronic	Fully over lap	3	413	Muscle	GSONMT00026851001	0
Omy400071282	No	S	Diverging	Intergenic	NA	NA	1	1274	Muscle	GSONMT00020040001	17142
Omy400071318	No	S	Diverging	Intergenic	NA	NA	2	536	Muscle	GSONMT00006035001	8101
Omy400071352	No	S	Converging	Intergenic	NA	NA	2	584	Muscle	GSONMT00020763001	27758
Omy400071392	No	S	Converging	Intergenic	NA	NA	1	473	Muscle	GSONMT00014568001	42661
Omy400071898	No	AS	Diverging	Intergenic	NA	NA	1	528	Muscle	GSONMT00019218001	18265
Omy400072768	No	S	Diverging	Intergenic	NA	NA	1	308	Muscle	GSONMT00000145001	7678
Omy400073941	No	S	Diverging	Intergenic	NA	NA	3	336	Muscle	GSONMT00024327001	10365
Omy400074243	No	AS	Converging	Intergenic	NA	NA	1	651	Muscle	GSONMT00058192001	23321
Omy400074605	No	S	Converging	Intergenic	NA	NA	1	599	Muscle	GSONMT00020761001	39817
Omy400074698	No	S	Converging	Intergenic	NA	NA	1	395	Muscle	GSONMT00057494001	23024
Omy400075327	No	AS	Diverging	Intergenic	NA	NA	1	498	Muscle	GSONMT00034472001	20390
Omy400075380	No	AS	Converging	Intergenic	NA	NA	1	1100	Muscle	GSONMT00053176001	32037
Omy400075974	No	S	Converging	Intergenic	NA	NA	1	553	Muscle	GSONMT00043419001	1917
Omy400076004	No	S	Converging	Intergenic	NA	NA	1	237	Muscle	GSONMT00034993001	22270
Omy400076292	No	AS	Diverging	Intergenic	NA	NA	1	807	Muscle	GSONMT00028211001	38925
Omy400076477	No	S	Converging	Intergenic	NA	NA	1	505	Muscle	GSONMT00044137001	88095
Omy400077353	No	AS	Diverging	Intergenic	NA	NA	1	301	Muscle	GSONMT00010444001	15201
Omy400078384	No	S	Converging	Intergenic	NA	NA	1	611	Muscle	GSONMT00002438001	6261
Omy400078560	No	S	Converging	Intergenic	NA	NA	1	298	Muscle	GSONMT00030181001	18225
Omy400078600	No	S	Diverging	Intergenic	NA	NA	1	332	Muscle	GSONMT00004918001	54020
Omy400078723	No	S	Converging	Intergenic	NA	NA	1	372	Muscle	GSONMT00031271001	65123
Omy400078799	No	AS	Converging	Intergenic	NA	NA	1	455	Muscle	GSONMT00045582001	34139
Omy400078959	No	S	Converging	Intergenic	NA	NA	1	218	Muscle	GSONMT00061554001	41032
Omy400079412	No	S	Diverging	Intergenic	NA	NA	1	210	Muscle	GSONMT00045455001	9915
Omy400079684	No	S	Diverging	Intergenic	NA	NA	1	516	Muscle	GSONMT00028831001	30237
Omy400080233	No	AS	Converging	Intergenic	NA	NA	1	459	Muscle	GSONMT00041499001	8628
Omy400080425	No	AS	Diverging	Intergenic	NA	NA	1	966	Muscle	GSONMT00047585001	28338
Omy400082507	No	S	Converging	Intergenic	NA	NA	1	625	Muscle	GSONMT00027628001	34358
Omy400082889	No	S	Diverging	Intergenic	NA	NA	2	708	Muscle	GSONMT00028083001	450
Omy400083053	No	S	Converging	Intergenic	NA	NA	1	348	Muscle	GSONMT00050275001	14363
Omy400083147	No	AS	Diverging	Intergenic	NA	NA	3	307	Muscle	GSONMT00022666001	43672
Omy400083550	No	S	Diverging	Intergenic	NA	NA	1	634	Muscle	GSONMT00061016001	25415
Omy400083600	No	S	Converging	Intergenic	NA	NA	1	923	Muscle	GSONMT00033896001	5527
Omy400083881	No	AS	Diverging	Intergenic	NA	NA	1	277	Muscle	GSONMT00051719001	1972
Omy400084217	No	S	Converging	Intergenic	NA	NA	1	212	Muscle	GSONMT00024771001	22763
Omy400084293	No	AS	Diverging	Intergenic	NA	NA	2	252	Muscle	GSONMT00005728001	10118
Omy400084384	No	S	Converging	Intergenic	NA	NA	1	293	Muscle	GSONMT00022706001	49703
Omy400084825	No	S	Diverging	Intergenic	NA	NA	1	379	Muscle	GSONMT00024516001	76999
Omy400085075	No	AS	Converging	Intergenic	NA	NA	1	1205	Muscle	GSONMT00049167001	43529
Omy400085157	No	S	Diverging	Intergenic	NA	NA	1	498	Muscle	GSONMT00043445001	46035
Omy400085184	No	S	Converging	Intergenic	NA	NA	2	253	Muscle	GSONMT00052351001	23367
Omy400085444	No	S	Converging	Intergenic	NA	NA	2	889	Muscle	GSONMT00010456001	590
Omy400085493	No	AS	Converging	Intergenic	NA	NA	1	296	Muscle	GSONMT00053223001	71274
Omy400085725	No	S	Converging	Intergenic	NA	NA	2	201	Muscle	GSONMT00018897001	80942
Omy400085728	No	S	Converging	Intergenic	NA	NA	2	418	Muscle	GSONMT00018897001	80942
Omy400085794	No	AS	Converging	Intergenic	NA	NA	1	973	Muscle	GSONMT00004469001	28035
Omy400086854	No	AS	Converging	Intergenic	NA	NA	1	372	Muscle	GSONMT00059329001	65766
Omy400086909	No	S	Converging	Intergenic	NA	NA	2	349	Muscle	GSONMT00062163001	2665
Omy400087153	No	S	Converging	Intergenic	NA	NA	3	641	Muscle	GSONMT00058555001	24868
Omy400087994	No	AS	Diverging	Intergenic	NA	NA	1	831	Muscle	GSONMT00027669001	12919
Omy400088156	No	Antisense	NA	Genic	Intronic	Partially over lap	2	695	Muscle	GSONMT00046163001	0
Omy400088201	No	S	Diverging	Intergenic	NA	NA	1	538	Muscle	GSONMT00021534001	5676
Omy400088600	No	S	Converging	Intergenic	NA	NA	1	301	Muscle	GSONMT00022976001	3745
Omy400088732	No	S	Diverging	Intergenic	NA	NA	1	478	Muscle	GSONMT00038295001	43521
Omy400088803	No	S	Converging	Intergenic	NA	NA	2	628	Muscle	GSONMT00016808001	616
Omy400088821	No	AS	Converging	Intergenic	NA	NA	1	454	Muscle	GSONMT00047397001	21558
Omy400089139	No	S	Converging	Intergenic	NA	NA	1	843	Muscle	GSONMT00050821001	7056
Omy400089242	No	AS	Diverging	Intergenic	NA	NA	1	378	Muscle	GSONMT00006597001	48198
Omy400089362	No	AS	Converging	Intergenic	NA	NA	1	388	Muscle	GSONMT00031925001	11051
Omy400089794	No	AS	Diverging	Intergenic	NA	NA	1	212	Muscle	GSONMT00010102001	8453
Omy400089843	No	AS	Diverging	Intergenic	NA	NA	1	258	Muscle	GSONMT00008409001	30176
Omy400090233	No	S	Converging	Intergenic	NA	NA	1	746	Muscle	GSONMT00019487001	1799
Omy400090603	No	S	Diverging	Intergenic	NA	NA	3	248	Muscle	GSONMT00021345001	11668
Omy400091021	No	AS	Converging	Intergenic	NA	NA	1	413	Muscle	GSONMT00060815001	8275
Omy400091200	No	S	Diverging	Intergenic	NA	NA	1	535	Muscle	GSONMT00031263001	83973
Omy400091225	No	AS	Diverging	Intergenic	NA	NA	1	443	Muscle	GSONMT00011547001	15742
Omy400091356	No	AS	Converging	Intergenic	NA	NA	1	329	Muscle	GSONMT00050676001	1228
Omy400091553	No	AS	Converging	Intergenic	NA	NA	1	344	Muscle	GSONMT00007047001	78035
Omy400091852	No	AS	Diverging	Intergenic	NA	NA	1	238	Muscle	GSONMT00005146001	34326
Omy400092003	No	AS	Converging	Intergenic	NA	NA	1	240	Muscle	GSONMT00021556001	18074
Omy400092369	No	S	Converging	Intergenic	NA	NA	1	331	Muscle	GSONMT00017568001	72858
Omy400092375	No	AS	Diverging	Intergenic	NA	NA	1	511	Muscle	GSONMT00054976001	4886
Omy400093180	No	S	Diverging	Intergenic	NA	NA	1	1032	Muscle	GSONMT00006239001	25013
Omy400093515	No	S	Converging	Intergenic	NA	NA	1	1067	Muscle	GSONMT00019743001	30358
Omy400093813	No	S	Converging	Intergenic	NA	NA	1	597	Muscle	GSONMT00059537001	2733
Omy400093830	No	S	Converging	Intergenic	NA	NA	1	390	Muscle	GSONMT00006788001	71172
Omy400094244	No	AS	Converging	Intergenic	NA	NA	1	363	Muscle	GSONMT00012058001	65502
Omy400095268	No	S	Converging	Intergenic	NA	NA	2	270	Muscle	GSONMT00040328001	33957
Omy400095864	No	S	Diverging	Intergenic	NA	NA	1	486	Muscle	GSONMT00036293001	11504
Omy400096218	No	S	Converging	Intergenic	NA	NA	1	235	Muscle	GSONMT00040727001	2898
Omy400096334	No	S	Diverging	Intergenic	NA	NA	1	209	Muscle	GSONMT00059407001	82844
Omy400096773	No	AS	Diverging	Intergenic	NA	NA	1	388	Muscle	GSONMT00008483001	39539
Omy400097184	No	S	Diverging	Intergenic	NA	NA	2	525	Muscle	GSONMT00054486001	6241
Omy400097267	No	AS	Converging	Intergenic	NA	NA	1	293	Muscle	GSONMT00031798001	8417
Omy400097305	No	AS	Diverging	Intergenic	NA	NA	1	502	Muscle	GSONMT00004668001	6657
Omy400098338	No	AS	Diverging	Intergenic	NA	NA	1	351	Muscle	GSONMT00020589001	74903
Omy400100492	No	Sense	NA	Genic	Intronic	Partially over lap	1	228	Muscle	GSONMT00017763001	0
Omy400101152	No	Antisense	NA	Genic	Exonic	Partially over lap	1	260	Muscle	GSONMT00019903001	0
Omy400102048	No	Antisense	NA	Genic	Intronic	Partially over lap	1	603	Muscle	GSONMT00073461001	0
Omy400104029	No	Sense	NA	Genic	Intronic	Partially over lap	1	971	Muscle	GSONMT00026495001	0
Omy400104926	No	Sense	NA	Genic	Intronic	Partially over lap	1	378	Muscle	GSONMT00059464001	0
Omy400107733	No	Sense	NA	Genic	Exonic	Partially over lap	1	608	Muscle	GSONMT00064521001	0
Omy400107763	No	Sense	NA	Genic	Intronic	Fully over lap	2	1563	Muscle	GSONMT00067284001	0
Omy400108827	No	Antisense	NA	Genic	Exonic	Partially over lap	1	514	Muscle	GSONMT00002868001	0
Omy400109110	No	Antisense	NA	Genic	Exonic	Partially over lap	1	1496	Muscle	GSONMT00028624001	0
Omy400109246	No	Sense	NA	Genic	Intronic	Partially over lap	1	356	Muscle	GSONMT00032652001	0
Omy400109729	No	Antisense	NA	Genic	Intronic	Fully over lap	2	229	Muscle	GSONMT00040310001	0
Omy400112473	No	Antisense	NA	Genic	Exonic	Partially over lap	1	272	Muscle	GSONMT00059308001	0
Omy400114636	No	Sense	NA	Genic	Intronic	Partially over lap	1	302	Muscle	GSONMT00071214001	0
Omy400116369	No	Antisense	NA	Genic	Intronic	Fully over lap	2	614	Muscle	GSONMT00038912001	0
Omy400116804	No	Antisense	NA	Genic	Intronic	Partially over lap	1	220	Muscle	GSONMT00071673001	0
Omy400117933	No	Sense	NA	Genic	Exonic	Partially over lap	1	963	Muscle	GSONMT00004526001	0
Omy400118872	No	Sense	NA	Genic	Intronic	Fully over lap	2	362	Muscle	GSONMT00015673001	0
Omy400119822	No	Antisense	NA	Genic	Intronic	Partially over lap	1	238	Muscle	GSONMT00069208001	0
Omy400120542	No	Sense	NA	Genic	Intronic	Partially over lap	1	699	Muscle	GSONMT00067840001	0
Omy400122977	No	Sense	NA	Genic	Exonic	Partially over lap	1	909	Muscle	GSONMT00082448001	0
Omy400127078	No	Sense	NA	Genic	Intronic	Partially over lap	2	336	Muscle	GSONMT00079321001	0
Omy400128061	No	Sense	NA	Genic	Intronic	Partially over lap	1	218	Muscle	GSONMT00010838001	0
Omy400130388	No	Antisense	NA	Genic	Intronic	Partially over lap	2	792	Muscle	GSONMT00068466001	0
Omy400130633	No	Sense	NA	Genic	Intronic	Fully over lap	2	595	Muscle	GSONMT00017041001	0
Omy400132884	No	Antisense	NA	Genic	Intronic	Partially over lap	1	961	Muscle	GSONMT00036944001	0
Omy400133475	No	Antisense	NA	Genic	Exonic	Partially over lap	1	1411	Muscle	GSONMT00065437001	0
Omy400133763	No	Antisense	NA	Genic	Intronic	Partially over lap	1	208	Muscle	GSONMT00081559001	0
Omy400133961	No	Antisense	NA	Genic	Intronic	Partially over lap	1	491	Muscle	GSONMT00062671001	0
Omy400136775	No	Antisense	NA	Genic	Intronic	Partially over lap	1	294	Muscle	GSONMT00066662001	0
Omy400137423	No	Sense	NA	Genic	Intronic	Partially over lap	3	328	Muscle	GSONMT00080902001	0
Omy400137627	No	Sense	NA	Genic	Exonic	Partially over lap	1	666	Muscle	GSONMT00039852001	0
Omy400141548	No	Antisense	NA	Genic	Exonic	Partially over lap	1	552	Muscle	GSONMT00069183001	0
Omy400141626	No	Sense	NA	Genic	Intronic	Partially over lap	1	450	Muscle	GSONMT00028474001	0
Omy400144956	No	Antisense	NA	Genic	Exonic	Partially over lap	1	372	Muscle	GSONMT00072735001	0
Omy400146258	No	Sense	NA	Genic	Intronic	Partially over lap	1	316	Muscle	GSONMT00072130001	0
Omy400155066	No	Sense	NA	Genic	Intronic	Partially over lap	2	406	Muscle	GSONMT00066760001	0
Omy400155512	No	Antisense	NA	Genic	Intronic	Partially over lap	1	380	Muscle	GSONMT00066973001	0
Omy400156864	No	Sense	NA	Genic	Intronic	Partially over lap	1	473	Muscle	GSONMT00054378001	0
Omy400157653	No	Sense	NA	Genic	Exonic	Partially over lap	1	972	Muscle	GSONMT00073766001	0
Omy400158162	No	Antisense	NA	Genic	Intronic	Partially over lap	2	258	Muscle	GSONMT00068786001	0
Omy400159007	No	Antisense	NA	Genic	Intronic	Partially over lap	2	601	Muscle	GSONMT00022108001	0
Omy400159034	No	Sense	NA	Genic	Intronic	Partially over lap	3	1147	Muscle	GSONMT00079270001	0
Omy400160746	No	Sense	NA	Genic	Intronic	Partially over lap	1	762	Muscle	GSONMT00019525001	0
Omy400163073	No	Sense	NA	Genic	Intronic	Partially over lap	1	631	Muscle	GSONMT00013325001	0
Omy400163226	No	Antisense	NA	Genic	Intronic	Partially over lap	1	358	Muscle	GSONMT00058180001	0
Omy400163461	No	Sense	NA	Genic	Intronic	Partially over lap	1	1097	Muscle	GSONMT00026621001	0
Omy400167929	No	Antisense	NA	Genic	Intronic	Partially over lap	1	696	Muscle	GSONMT00076495001	0
Omy400169525	No	Antisense	NA	Genic	Exonic	Partially over lap	2	244	Muscle	GSONMT00003003001	0
Omy400171190	No	Antisense	NA	Genic	Intronic	Partially over lap	2	720	Muscle	GSONMT00071707001	0
Omy400174460	No	Sense	NA	Genic	Intronic	Partially over lap	1	722	Muscle	GSONMT00061740001	0
Omy400175163	No	Antisense	NA	Genic	Intronic	Partially over lap	1	943	Muscle	GSONMT00023232001	0
Omy400177363	No	Antisense	NA	Genic	Intronic	Partially over lap	1	488	Muscle	GSONMT00009096001	0
Omy400178126	No	Sense	NA	Genic	Exonic	Partially over lap	1	962	Muscle	GSONMT00079419001	0
Omy400178299	No	Sense	NA	Genic	Exonic	Partially over lap	2	582	Muscle	GSONMT00041090001	0
Omy400180220	No	Antisense	NA	Genic	Exonic	Partially over lap	1	736	Muscle	GSONMT00072775001	0
Omy400180536	No	Antisense	NA	Genic	Exonic	Partially over lap	1	349	Muscle	GSONMT00029279001	0
Omy400181697	No	Sense	NA	Genic	Intronic	Partially over lap	1	246	Muscle	GSONMT00048627001	0
Omy400184089	No	Sense	NA	Genic	Intronic	Partially over lap	1	606	Muscle	GSONMT00072727001	0
Omy400184477	No	Antisense	NA	Genic	Intronic	Partially over lap	1	576	Muscle	GSONMT00012576001	0
Omy100004931	No	NA	Unknown	Intergenic	NA	NA	2	544	Old Reference	GSONMT00053294001	7390
Omy100005531	No	NA	Unknown	Intergenic	NA	NA	2	228	Old Reference	GSONMT00004547001	44915
Omy100006177	No	NA	Unknown	Intergenic	NA	NA	4	232	Old Reference	GSONMT00060133001	2945
Omy100019200	No	NA	Unknown	Intergenic	NA	NA	2	210	Old Reference	GSONMT00058816001	57811
Omy100024931	No	NA	Unknown	Intergenic	NA	NA	4	298	Old Reference	GSONMT00003389001	37658
Omy100027596	No	NA	Unknown	Intergenic	NA	NA	3	650	Old Reference	GSONMT00062138001	1233
Omy100045117	No	NA	Unknown	Intergenic	NA	NA	2	665	Old Reference	GSONMT00045079001	11388
Omy100054214	No	NA	Unknown	Intergenic	NA	NA	2	436	Old Reference	GSONMT00057099001	10098
Omy100058744	No	NA	Unknown	Intergenic	NA	NA	3	472	Old Reference	GSONMT00019764001	20371
Omy100062941	No	NA	Unknown	Intergenic	NA	NA	2	777	Old Reference	GSONMT00001378001	19545
Omy100064953	No	Unknown	NA	Genic	Intronic	Partially over lap	1	687	Old Reference	GSONMT00066048001	0
Omy100067314	No	NA	Unknown	Intergenic	NA	NA	1	619	Old Reference	GSONMT00039471001	3205
Omy100067719	No	NA	Unknown	Intergenic	NA	NA	1	599	Old Reference	GSONMT00003868001	37521
Omy100067839	No	NA	Unknown	Intergenic	NA	NA	1	654	Old Reference	GSONMT00027460001	36134
Omy100067995	No	NA	Unknown	Intergenic	NA	NA	1	631	Old Reference	GSONMT00041330001	25702
Omy100068202	No	NA	Unknown	Intergenic	NA	NA	1	585	Old Reference	GSONMT00015877001	3797
Omy100068492	No	NA	Unknown	Intergenic	NA	NA	1	731	Old Reference	GSONMT00055672001	59145
Omy100072139	No	NA	Unknown	Intergenic	NA	NA	1	642	Old Reference	GSONMT00053664001	4352
Omy100076137	No	NA	Unknown	Intergenic	NA	NA	1	329	Old Reference	GSONMT00040050001	3694
Omy100076910	No	NA	Unknown	Intergenic	NA	NA	1	543	Old Reference	GSONMT00049070001	74806
Omy100077620	No	NA	Unknown	Intergenic	NA	NA	1	508	Old Reference	GSONMT00032313001	55640
Omy100077686	No	NA	Unknown	Intergenic	NA	NA	1	542	Old Reference	GSONMT00025958001	699
Omy100078255	No	NA	Unknown	Intergenic	NA	NA	1	397	Old Reference	GSONMT00052161001	36008
Omy100078455	No	NA	Unknown	Intergenic	NA	NA	1	633	Old Reference	GSONMT00010482001	110174
Omy100078692	No	NA	Unknown	Intergenic	NA	NA	1	576	Old Reference	GSONMT00022500001	41874
Omy100080649	No	NA	Unknown	Intergenic	NA	NA	1	691	Old Reference	GSONMT00051967001	8273
Omy100083321	No	NA	Unknown	Intergenic	NA	NA	1	547	Old Reference	GSONMT00025674001	32893
Omy100083738	No	NA	Unknown	Intergenic	NA	NA	1	932	Old Reference	GSONMT00019891001	23882
Omy100083795	No	NA	Unknown	Intergenic	NA	NA	1	698	Old Reference	GSONMT00024390001	62478
Omy100084524	No	NA	Unknown	Intergenic	NA	NA	1	763	Old Reference	GSONMT00028073001	39681
Omy100085106	No	NA	Unknown	Intergenic	NA	NA	1	876	Old Reference	GSONMT00031345001	34405
Omy100085451	No	NA	Unknown	Intergenic	NA	NA	1	288	Old Reference	GSONMT00054052001	10143
Omy100086089	No	NA	Unknown	Intergenic	NA	NA	1	547	Old Reference	GSONMT00023112001	4409
Omy100087158	No	NA	Unknown	Intergenic	NA	NA	1	503	Old Reference	GSONMT00034200001	22496
Omy100088137	No	NA	Unknown	Intergenic	NA	NA	1	1047	Old Reference	GSONMT00018755001	19057
Omy100090389	No	NA	Unknown	Intergenic	NA	NA	1	774	Old Reference	GSONMT00045258001	3712
Omy100090858	No	NA	Unknown	Intergenic	NA	NA	1	420	Old Reference	GSONMT00061732001	102303
Omy100091354	No	NA	Unknown	Intergenic	NA	NA	1	716	Old Reference	GSONMT00047737001	23817
Omy100092090	No	NA	Unknown	Intergenic	NA	NA	1	1050	Old Reference	GSONMT00012525001	1456
Omy100092850	No	NA	Unknown	Intergenic	NA	NA	1	358	Old Reference	GSONMT00000529001	66659
Omy100093138	No	NA	Unknown	Intergenic	NA	NA	1	550	Old Reference	GSONMT00020065001	625
Omy100093738	No	NA	Unknown	Intergenic	NA	NA	1	599	Old Reference	GSONMT00021983001	107841
Omy100094758	No	NA	Unknown	Intergenic	NA	NA	1	710	Old Reference	GSONMT00039430001	30363
Omy100096671	No	NA	Unknown	Intergenic	NA	NA	1	428	Old Reference	GSONMT00006549001	64998
Omy100098952	No	NA	Unknown	Intergenic	NA	NA	1	309	Old Reference	GSONMT00055895001	78172
Omy100099024	No	NA	Unknown	Intergenic	NA	NA	1	404	Old Reference	GSONMT00025566001	19015
Omy100099192	No	NA	Unknown	Intergenic	NA	NA	1	1144	Old Reference	GSONMT00014919001	3391
Omy100101336	No	NA	Unknown	Intergenic	NA	NA	1	676	Old Reference	GSONMT00037032001	19717
Omy100101487	No	NA	Unknown	Intergenic	NA	NA	1	370	Old Reference	GSONMT00053363001	18500
Omy100101623	No	NA	Unknown	Intergenic	NA	NA	1	1001	Old Reference	GSONMT00063848001	9012
Omy100101709	No	NA	Unknown	Intergenic	NA	NA	1	369	Old Reference	GSONMT00033136001	38881
Omy100102636	No	NA	Unknown	Intergenic	NA	NA	1	705	Old Reference	GSONMT00021753001	91278
Omy100102829	No	NA	Unknown	Intergenic	NA	NA	1	549	Old Reference	GSONMT00017631001	37934
Omy100103466	No	NA	Unknown	Intergenic	NA	NA	1	1171	Old Reference	GSONMT00036137001	64492
Omy100103949	No	NA	Unknown	Intergenic	NA	NA	1	721	Old Reference	GSONMT00042761001	20165
Omy100104520	No	NA	Unknown	Intergenic	NA	NA	1	592	Old Reference	GSONMT00042025001	38368
Omy100104611	No	NA	Unknown	Intergenic	NA	NA	1	1223	Old Reference	GSONMT00063842001	17755
Omy100104746	No	NA	Unknown	Intergenic	NA	NA	1	363	Old Reference	GSONMT00040024001	8090
Omy100106732	No	NA	Unknown	Intergenic	NA	NA	1	372	Old Reference	GSONMT00053258001	20513
Omy100107074	No	NA	Unknown	Intergenic	NA	NA	1	251	Old Reference	GSONMT00003314001	845
Omy100107260	No	NA	Unknown	Intergenic	NA	NA	1	335	Old Reference	GSONMT00052090001	1654
Omy100108028	No	NA	Unknown	Intergenic	NA	NA	1	682	Old Reference	GSONMT00025833001	28231
Omy100108645	No	NA	Unknown	Intergenic	NA	NA	1	686	Old Reference	GSONMT00056451001	13548
Omy100109096	No	NA	Unknown	Intergenic	NA	NA	1	265	Old Reference	GSONMT00004236001	46691
Omy100109937	No	NA	Unknown	Intergenic	NA	NA	1	460	Old Reference	GSONMT00013041001	22871
Omy100111823	No	NA	Unknown	Intergenic	NA	NA	1	433	Old Reference	GSONMT00001410001	7352
Omy100113217	No	NA	Unknown	Intergenic	NA	NA	1	311	Old Reference	GSONMT00002468001	9680
Omy100113356	No	NA	Unknown	Intergenic	NA	NA	1	563	Old Reference	GSONMT00039815001	16269
Omy100114843	No	NA	Unknown	Intergenic	NA	NA	1	280	Old Reference	GSONMT00018854001	48283
Omy100115680	No	NA	Unknown	Intergenic	NA	NA	1	891	Old Reference	GSONMT00044489001	10210
Omy100115767	No	NA	Unknown	Intergenic	NA	NA	1	881	Old Reference	GSONMT00051870001	2511
Omy100118094	No	NA	Unknown	Intergenic	NA	NA	1	1153	Old Reference	GSONMT00007756001	46731
Omy100118140	No	NA	Unknown	Intergenic	NA	NA	1	461	Old Reference	GSONMT00050376001	29810
Omy100119746	No	NA	Unknown	Intergenic	NA	NA	1	604	Old Reference	GSONMT00012677001	57728
Omy100119836	No	NA	Unknown	Intergenic	NA	NA	1	672	Old Reference	GSONMT00039397001	15332
Omy100120079	No	NA	Unknown	Intergenic	NA	NA	1	594	Old Reference	GSONMT00059751001	16205
Omy100121991	No	NA	Unknown	Intergenic	NA	NA	1	779	Old Reference	GSONMT00027214001	48736
Omy100122470	No	NA	Unknown	Intergenic	NA	NA	1	704	Old Reference	GSONMT00049716001	51520
Omy100122917	No	NA	Unknown	Intergenic	NA	NA	1	307	Old Reference	GSONMT00026794001	42389
Omy100123031	No	NA	Unknown	Intergenic	NA	NA	1	258	Old Reference	GSONMT00060237001	8355
Omy100123555	No	NA	Unknown	Intergenic	NA	NA	1	765	Old Reference	GSONMT00003012001	43346
Omy100123876	No	NA	Unknown	Intergenic	NA	NA	1	734	Old Reference	GSONMT00029876001	62723
Omy100124352	No	NA	Unknown	Intergenic	NA	NA	1	242	Old Reference	GSONMT00010480001	57089
Omy100125005	No	NA	Unknown	Intergenic	NA	NA	1	530	Old Reference	GSONMT00043873001	1168
Omy100127928	No	NA	Unknown	Intergenic	NA	NA	1	920	Old Reference	GSONMT00018572001	44043
Omy100129635	No	NA	Unknown	Intergenic	NA	NA	1	937	Old Reference	GSONMT00026127001	16311
Omy100129906	No	NA	Unknown	Intergenic	NA	NA	1	444	Old Reference	GSONMT00002811001	11455
Omy100131881	No	NA	Unknown	Intergenic	NA	NA	1	340	Old Reference	GSONMT00048633001	12690
Omy100132290	No	NA	Unknown	Intergenic	NA	NA	1	248	Old Reference	GSONMT00062138001	944
Omy100132750	No	NA	Unknown	Intergenic	NA	NA	1	840	Old Reference	GSONMT00062454001	50822
Omy100133639	No	NA	Unknown	Intergenic	NA	NA	1	491	Old Reference	GSONMT00024901001	47880
Omy100134530	No	NA	Unknown	Intergenic	NA	NA	1	1104	Old Reference	GSONMT00029265001	3369
Omy100135346	No	NA	Unknown	Intergenic	NA	NA	1	461	Old Reference	GSONMT00057481001	22186
Omy100135402	No	NA	Unknown	Intergenic	NA	NA	1	523	Old Reference	GSONMT00041532001	39635
Omy100135934	No	NA	Unknown	Intergenic	NA	NA	1	623	Old Reference	GSONMT00058687001	43903
Omy100136630	No	NA	Unknown	Intergenic	NA	NA	1	550	Old Reference	GSONMT00002532001	49352
Omy100136776	No	NA	Unknown	Intergenic	NA	NA	1	266	Old Reference	GSONMT00018402001	16399
Omy100136936	No	NA	Unknown	Intergenic	NA	NA	1	659	Old Reference	GSONMT00023343001	6639
Omy100137430	No	NA	Unknown	Intergenic	NA	NA	1	265	Old Reference	GSONMT00057732001	63966
Omy100138966	No	NA	Unknown	Intergenic	NA	NA	1	292	Old Reference	GSONMT00048134001	7476
Omy100140447	No	NA	Unknown	Intergenic	NA	NA	1	631	Old Reference	GSONMT00015173001	3717
Omy100140880	No	NA	Unknown	Intergenic	NA	NA	1	1298	Old Reference	GSONMT00025120001	137440
Omy100141064	No	NA	Unknown	Intergenic	NA	NA	1	304	Old Reference	GSONMT00018274001	18636
Omy100141206	No	NA	Unknown	Intergenic	NA	NA	1	1128	Old Reference	GSONMT00001054001	54308
Omy100142053	No	NA	Unknown	Intergenic	NA	NA	1	1041	Old Reference	GSONMT00041919001	18964
Omy100142572	No	NA	Unknown	Intergenic	NA	NA	1	653	Old Reference	GSONMT00041608001	34143
Omy100145564	No	Unknown	NA	Genic	Intronic	Partially over lap	1	1027	Old Reference	GSONMT00057037001	0
Omy100145741	No	Unknown	NA	Genic	Intronic	Partially over lap	1	776	Old Reference	GSONMT00079339001	0
Omy100145905	No	Unknown	NA	Genic	Intronic	Partially over lap	1	539	Old Reference	GSONMT00065427001	0
Omy100146243	No	Unknown	NA	Genic	Intronic	Partially over lap	1	399	Old Reference	GSONMT00073461001	0
Omy100146426	No	Unknown	NA	Genic	Intronic	Partially over lap	1	541	Old Reference	GSONMT00057338001	0
Omy100149751	No	Unknown	NA	Genic	Exonic	Partially over lap	1	467	Old Reference	GSONMT00010582001	0
Omy100152391	No	Unknown	NA	Genic	Intronic	Partially over lap	1	1897	Old Reference	GSONMT00067285001	0
Omy100152894	No	Unknown	NA	Genic	Intronic	Partially over lap	1	578	Old Reference	GSONMT00003071001	0
Omy100156964	No	Unknown	NA	Genic	Intronic	Partially over lap	1	1347	Old Reference	GSONMT00068771001	0
Omy100161486	No	Unknown	NA	Genic	Intronic	Partially over lap	1	593	Old Reference	GSONMT00069148001	0
Omy100161715	No	Unknown	NA	Genic	Exonic	Partially over lap	1	217	Old Reference	GSONMT00038469001	0
Omy100162939	No	Unknown	NA	Genic	Exonic	Partially over lap	2	837	Old Reference	GSONMT00041585001	0
Omy100164286	No	Unknown	NA	Genic	Intronic	Partially over lap	1	803	Old Reference	GSONMT00037834001	0
Omy100174620	No	Unknown	NA	Genic	Intronic	Partially over lap	2	767	Old Reference	GSONMT00046734001	0
Omy100179764	No	Unknown	NA	Genic	Intronic	Partially over lap	1	258	Old Reference	GSONMT00064952001	0
Omy100180109	No	Unknown	NA	Genic	Intronic	Partially over lap	1	570	Old Reference	GSONMT00048507001	0
Omy100180268	No	Unknown	NA	Genic	Intronic	Partially over lap	1	471	Old Reference	GSONMT00013853001	0
Omy100180374	No	Unknown	NA	Genic	Intronic	Partially over lap	1	459	Old Reference	GSONMT00074901001	0
Omy100184759	No	Unknown	NA	Genic	Exonic	Partially over lap	1	856	Old Reference	GSONMT00000072001	0
Omy100192286	No	Unknown	NA	Genic	Intronic	Partially over lap	1	363	Old Reference	GSONMT00079273001	0
Omy100192488	No	Unknown	NA	Genic	Intronic	Partially over lap	1	506	Old Reference	GSONMT00074734001	0
Omy100210951	No	Unknown	NA	Genic	Intronic	Partially over lap	3	285	Old Reference	GSONMT00012167001	0
Omy100217339	No	Unknown	NA	Genic	Intronic	Partially over lap	1	558	Old Reference	GSONMT00046772001	0
Omy100220850	No	Unknown	NA	Genic	Exonic	Partially over lap	1	386	Old Reference	GSONMT00078229001	0
Omy200004535	No	NA	Unknown	Intergenic	NA	NA	2	401	Old Reference	GSONMT00046396001	39265
Omy200005192	No	NA	Unknown	Intergenic	NA	NA	2	528	Old Reference	GSONMT00004547001	54540
Omy200012064	No	NA	Unknown	Intergenic	NA	NA	2	1275	Old Reference	GSONMT00013850001	33610
Omy200038692	No	NA	Unknown	Intergenic	NA	NA	2	262	Old Reference	GSONMT00008459001	5309
Omy200042659	No	NA	Unknown	Intergenic	NA	NA	2	258	Old Reference	GSONMT00029393001	23440
Omy200042797	No	NA	Unknown	Intergenic	NA	NA	2	572	Old Reference	GSONMT00056838001	33256
Omy200049837	No	NA	Unknown	Intergenic	NA	NA	2	561	Old Reference	GSONMT00016234001	7655
Omy200054611	No	NA	Unknown	Intergenic	NA	NA	2	203	Old Reference	GSONMT00054827001	7905
Omy200054768	No	NA	Unknown	Intergenic	NA	NA	2	610	Old Reference	GSONMT00033447001	9038
Omy200058704	No	NA	Unknown	Intergenic	NA	NA	2	599	Old Reference	GSONMT00020589001	3502
Omy200060645	No	Unknown	NA	Genic	Intronic	Partially over lap	1	511	Old Reference	GSONMT00037297001	0
Omy200061003	No	Unknown	NA	Genic	Exonic	Partially over lap	1	380	Old Reference	GSONMT00066736001	0
Omy200061744	No	Unknown	NA	Genic	Intronic	Partially over lap	1	262	Old Reference	GSONMT00055169001	0
Omy200062492	No	NA	Unknown	Intergenic	NA	NA	1	483	Old Reference	GSONMT00031243001	35311
Omy200062890	No	NA	Unknown	Intergenic	NA	NA	1	360	Old Reference	GSONMT00039931001	17531
Omy200063442	No	NA	Unknown	Intergenic	NA	NA	1	393	Old Reference	GSONMT00033672001	5133
Omy200064211	No	NA	Unknown	Intergenic	NA	NA	1	597	Old Reference	GSONMT00022792001	31645
Omy200064427	No	NA	Unknown	Intergenic	NA	NA	1	265	Old Reference	GSONMT00055672001	49565
Omy200064874	No	NA	Unknown	Intergenic	NA	NA	1	584	Old Reference	GSONMT00024249001	4497
Omy200064931	No	NA	Unknown	Intergenic	NA	NA	1	372	Old Reference	GSONMT00040984001	76276
Omy200065028	No	NA	Unknown	Intergenic	NA	NA	1	493	Old Reference	GSONMT00047492001	35850
Omy200065891	No	NA	Unknown	Intergenic	NA	NA	1	469	Old Reference	GSONMT00052226001	19447
Omy200066314	No	NA	Unknown	Intergenic	NA	NA	1	558	Old Reference	GSONMT00022751001	1559
Omy200067153	No	NA	Unknown	Intergenic	NA	NA	1	406	Old Reference	GSONMT00004768001	16668
Omy200068470	No	NA	Unknown	Intergenic	NA	NA	1	456	Old Reference	GSONMT00000670001	7748
Omy200069228	No	NA	Unknown	Intergenic	NA	NA	1	326	Old Reference	GSONMT00046534001	44503
Omy200069422	No	NA	Unknown	Intergenic	NA	NA	1	378	Old Reference	GSONMT00022913001	4266
Omy200069490	No	NA	Unknown	Intergenic	NA	NA	1	430	Old Reference	GSONMT00052355001	130977
Omy200070574	No	NA	Unknown	Intergenic	NA	NA	1	353	Old Reference	GSONMT00059147001	7209
Omy200071439	No	NA	Unknown	Intergenic	NA	NA	1	733	Old Reference	GSONMT00046744001	11654
Omy200072116	No	NA	Unknown	Intergenic	NA	NA	1	395	Old Reference	GSONMT00030960001	14692
Omy200072357	No	NA	Unknown	Intergenic	NA	NA	1	3194	Old Reference	GSONMT00009418001	1877
Omy200073571	No	NA	Unknown	Intergenic	NA	NA	1	436	Old Reference	GSONMT00026812001	31894
Omy200076193	No	NA	Unknown	Intergenic	NA	NA	1	394	Old Reference	GSONMT00018438001	33167
Omy200076565	No	NA	Unknown	Intergenic	NA	NA	1	292	Old Reference	GSONMT00033974001	19911
Omy200077356	No	NA	Unknown	Intergenic	NA	NA	1	506	Old Reference	GSONMT00040803001	38823
Omy200080884	No	Antisense	NA	Genic	Intronic	Partially over lap	1	1512	Old Reference	GSONMT00034829001	0
Omy200081456	No	NA	Unknown	Intergenic	NA	NA	1	677	Old Reference	GSONMT00027310001	65647
Omy200081654	No	NA	Unknown	Intergenic	NA	NA	1	208	Old Reference	GSONMT00014941001	1842
Omy200081706	No	NA	Unknown	Intergenic	NA	NA	1	432	Old Reference	GSONMT00061534001	64279
Omy200081958	No	NA	Unknown	Intergenic	NA	NA	1	483	Old Reference	GSONMT00012661001	5544
Omy200082035	No	NA	Unknown	Intergenic	NA	NA	1	280	Old Reference	GSONMT00013881001	11825
Omy200083254	No	NA	Unknown	Intergenic	NA	NA	1	350	Old Reference	GSONMT00025401001	42564
Omy200083689	No	NA	Unknown	Intergenic	NA	NA	1	325	Old Reference	GSONMT00063076001	26543
Omy200084179	No	NA	Unknown	Intergenic	NA	NA	1	755	Old Reference	GSONMT00021506001	19814
Omy200084992	No	NA	Unknown	Intergenic	NA	NA	1	312	Old Reference	GSONMT00024886001	4304
Omy200086396	No	NA	Unknown	Intergenic	NA	NA	1	572	Old Reference	GSONMT00021227001	40283
Omy200087093	No	NA	Unknown	Intergenic	NA	NA	1	219	Old Reference	GSONMT00048402001	34678
Omy200087374	No	NA	Unknown	Intergenic	NA	NA	1	902	Old Reference	GSONMT00004791001	1673
Omy200087556	No	NA	Unknown	Intergenic	NA	NA	1	429	Old Reference	GSONMT00062761001	12419
Omy200087621	No	NA	Unknown	Intergenic	NA	NA	1	408	Old Reference	GSONMT00037266001	23378
Omy200087813	No	NA	Unknown	Intergenic	NA	NA	1	251	Old Reference	GSONMT00054690001	86000
Omy200088710	No	NA	Unknown	Intergenic	NA	NA	1	683	Old Reference	GSONMT00049757001	31345
Omy200090499	No	NA	Unknown	Intergenic	NA	NA	1	332	Old Reference	GSONMT00037659001	11722
Omy200092021	No	NA	Unknown	Intergenic	NA	NA	1	1131	Old Reference	GSONMT00042327001	25987
Omy200093098	No	NA	Unknown	Intergenic	NA	NA	1	405	Old Reference	GSONMT00025359001	12226
Omy200093515	No	NA	Unknown	Intergenic	NA	NA	1	289	Old Reference	GSONMT00039033001	17016
Omy200093976	No	NA	Unknown	Intergenic	NA	NA	1	489	Old Reference	GSONMT00051953001	8715
Omy200094815	No	NA	Unknown	Intergenic	NA	NA	1	344	Old Reference	GSONMT00032226001	16451
Omy200094876	No	NA	Unknown	Intergenic	NA	NA	1	1678	Old Reference	GSONMT00013524001	45121
Omy200095206	No	NA	Unknown	Intergenic	NA	NA	1	326	Old Reference	GSONMT00052775001	110486
Omy200095568	No	NA	Unknown	Intergenic	NA	NA	1	684	Old Reference	GSONMT00024897001	15843
Omy200097156	No	NA	Unknown	Intergenic	NA	NA	1	232	Old Reference	GSONMT00027658001	111680
Omy200097806	No	NA	Unknown	Intergenic	NA	NA	1	502	Old Reference	GSONMT00061190001	41609
Omy200098756	No	NA	Unknown	Intergenic	NA	NA	1	220	Old Reference	GSONMT00002902001	3377
Omy200099061	No	NA	Unknown	Intergenic	NA	NA	1	508	Old Reference	GSONMT00063457001	1574
Omy200101040	No	NA	Unknown	Intergenic	NA	NA	1	583	Old Reference	GSONMT00019854001	55963
Omy200101342	No	NA	Unknown	Intergenic	NA	NA	1	231	Old Reference	GSONMT00043252001	22997
Omy200101429	No	NA	Unknown	Intergenic	NA	NA	1	355	Old Reference	GSONMT00036455001	5588
Omy200101602	No	NA	Unknown	Intergenic	NA	NA	1	672	Old Reference	GSONMT00001464001	1829
Omy200101749	No	NA	Unknown	Intergenic	NA	NA	1	667	Old Reference	GSONMT00055600001	38427
Omy200102065	No	NA	Unknown	Intergenic	NA	NA	1	332	Old Reference	GSONMT00000466001	23461
Omy200102198	No	NA	Unknown	Intergenic	NA	NA	1	387	Old Reference	GSONMT00033123001	140608
Omy200102282	No	NA	Unknown	Intergenic	NA	NA	1	1120	Old Reference	GSONMT00039086001	24321
Omy200104052	No	NA	Unknown	Intergenic	NA	NA	1	521	Old Reference	GSONMT00039711001	95752
Omy200104115	No	NA	Unknown	Intergenic	NA	NA	1	446	Old Reference	GSONMT00046159001	13815
Omy200104401	No	NA	Unknown	Intergenic	NA	NA	1	268	Old Reference	GSONMT00057261001	26237
Omy200104630	No	NA	Unknown	Intergenic	NA	NA	1	581	Old Reference	GSONMT00034750001	13344
Omy200106287	No	NA	Unknown	Intergenic	NA	NA	1	379	Old Reference	GSONMT00013410001	11108
Omy200107415	No	NA	Unknown	Intergenic	NA	NA	1	305	Old Reference	GSONMT00054713001	93014
Omy200108725	No	NA	Unknown	Intergenic	NA	NA	1	724	Old Reference	GSONMT00022270001	45101
Omy200110256	No	NA	Unknown	Intergenic	NA	NA	1	280	Old Reference	GSONMT00035603001	42318
Omy200110300	No	NA	Unknown	Intergenic	NA	NA	1	508	Old Reference	GSONMT00029324001	138839
Omy200111000	No	NA	Unknown	Intergenic	NA	NA	1	222	Old Reference	GSONMT00046366001	1615
Omy200111626	No	NA	Unknown	Intergenic	NA	NA	1	748	Old Reference	GSONMT00040425001	12765
Omy200111978	No	NA	Unknown	Intergenic	NA	NA	1	517	Old Reference	GSONMT00018886001	29533
Omy200113718	No	NA	Unknown	Intergenic	NA	NA	1	535	Old Reference	GSONMT00051099001	59159
Omy200113940	No	NA	Unknown	Intergenic	NA	NA	1	379	Old Reference	GSONMT00062600001	18908
Omy200114786	No	NA	Unknown	Intergenic	NA	NA	1	599	Old Reference	GSONMT00035856001	956
Omy200116199	No	NA	Unknown	Intergenic	NA	NA	1	712	Old Reference	GSONMT00007884001	15157
Omy200116282	No	NA	Unknown	Intergenic	NA	NA	1	399	Old Reference	GSONMT00007949001	53401
Omy200116832	No	NA	Unknown	Intergenic	NA	NA	1	314	Old Reference	GSONMT00020130001	90952
Omy200116869	No	NA	Unknown	Intergenic	NA	NA	1	852	Old Reference	GSONMT00048178001	719
Omy200118177	No	NA	Unknown	Intergenic	NA	NA	1	569	Old Reference	GSONMT00047067001	17530
Omy200118314	No	NA	Unknown	Intergenic	NA	NA	1	344	Old Reference	GSONMT00052076001	14460
Omy200118618	No	NA	Unknown	Intergenic	NA	NA	1	803	Old Reference	GSONMT00022069001	11283
Omy200119681	No	NA	Unknown	Intergenic	NA	NA	1	351	Old Reference	GSONMT00019294001	3298
Omy200119871	No	NA	Unknown	Intergenic	NA	NA	1	361	Old Reference	GSONMT00021458001	1887
Omy200121146	No	NA	Unknown	Intergenic	NA	NA	1	233	Old Reference	GSONMT00013120001	16777
Omy200121482	No	NA	Unknown	Intergenic	NA	NA	1	330	Old Reference	GSONMT00006775001	13907
Omy200121840	No	NA	Unknown	Intergenic	NA	NA	1	424	Old Reference	GSONMT00045793001	3206
Omy200121986	No	NA	Unknown	Intergenic	NA	NA	1	341	Old Reference	GSONMT00027760001	10871
Omy200122677	No	NA	Unknown	Intergenic	NA	NA	1	747	Old Reference	GSONMT00043902001	50764
Omy200123347	No	NA	Unknown	Intergenic	NA	NA	1	299	Old Reference	GSONMT00061237001	38931
Omy200124947	No	NA	Unknown	Intergenic	NA	NA	1	446	Old Reference	GSONMT00028941001	71469
Omy200125193	No	NA	Unknown	Intergenic	NA	NA	1	953	Old Reference	GSONMT00061980001	7992
Omy200125449	No	NA	Unknown	Intergenic	NA	NA	1	531	Old Reference	GSONMT00014699001	11981
Omy200128069	No	NA	Unknown	Intergenic	NA	NA	1	766	Old Reference	GSONMT00058236001	4723
Omy200129288	No	NA	Unknown	Intergenic	NA	NA	1	264	Old Reference	GSONMT00056078001	41246
Omy200129390	No	NA	Unknown	Intergenic	NA	NA	1	1345	Old Reference	GSONMT00000982001	43873
Omy200129603	No	NA	Unknown	Intergenic	NA	NA	1	408	Old Reference	GSONMT00050413001	10431
Omy200130419	No	NA	Unknown	Intergenic	NA	NA	1	607	Old Reference	GSONMT00047451001	9519
Omy200131728	No	NA	Unknown	Intergenic	NA	NA	1	359	Old Reference	GSONMT00021034001	4923
Omy200132628	No	NA	Unknown	Intergenic	NA	NA	1	455	Old Reference	GSONMT00008639001	14545
Omy200132944	No	NA	Unknown	Intergenic	NA	NA	1	441	Old Reference	GSONMT00061135001	29903
Omy200133672	No	NA	Unknown	Intergenic	NA	NA	1	485	Old Reference	GSONMT00004233001	86282
Omy200134708	No	NA	Unknown	Intergenic	NA	NA	1	432	Old Reference	GSONMT00001266001	37539
Omy200135353	No	NA	Unknown	Intergenic	NA	NA	1	538	Old Reference	GSONMT00025658001	23833
Omy200135402	No	NA	Unknown	Intergenic	NA	NA	1	323	Old Reference	GSONMT00009555001	53013
Omy200135768	No	NA	Unknown	Intergenic	NA	NA	1	753	Old Reference	GSONMT00035756001	2679
Omy200135844	No	NA	Unknown	Intergenic	NA	NA	1	390	Old Reference	GSONMT00057739001	23164
Omy200136096	No	NA	Unknown	Intergenic	NA	NA	1	333	Old Reference	GSONMT00062543001	45047
Omy200136129	No	NA	Unknown	Intergenic	NA	NA	1	317	Old Reference	GSONMT00020363001	5907
Omy200137638	No	NA	Unknown	Intergenic	NA	NA	1	493	Old Reference	GSONMT00028897001	68518
Omy200137837	No	NA	Unknown	Intergenic	NA	NA	1	404	Old Reference	GSONMT00033490001	5244
Omy200138138	No	NA	Unknown	Intergenic	NA	NA	1	588	Old Reference	GSONMT00001054001	2422
Omy200139768	No	NA	Unknown	Intergenic	NA	NA	1	492	Old Reference	GSONMT00017572001	6089
Omy200142592	No	Unknown	NA	Genic	Exonic	Partially over lap	1	523	Old Reference	GSONMT00067205001	0
Omy200143353	No	Unknown	NA	Genic	Intronic	Partially over lap	1	660	Old Reference	GSONMT00082634001	0
Omy200156677	No	Unknown	NA	Genic	Intronic	Partially over lap	1	667	Old Reference	GSONMT00079228001	0
Omy200156882	No	Unknown	NA	Genic	Exonic	Partially over lap	1	523	Old Reference	GSONMT00061914001	0
Omy200159373	No	Unknown	NA	Genic	Intronic	Partially over lap	1	374	Old Reference	GSONMT00027009001	0
Omy200159946	No	Unknown	NA	Genic	Exonic	Partially over lap	1	601	Old Reference	GSONMT00068109001	0
Omy200162206	No	Unknown	NA	Genic	Intronic	Partially over lap	1	1005	Old Reference	GSONMT00043895001	0
Omy200166067	No	Unknown	NA	Genic	Exonic	Partially over lap	1	461	Old Reference	GSONMT00014236001	0
Omy200169614	No	Unknown	NA	Genic	Exonic	Partially over lap	1	457	Old Reference	GSONMT00074156001	0
Omy200170099	No	Unknown	NA	Genic	Intronic	Partially over lap	1	477	Old Reference	GSONMT00028653001	0
Omy200170792	No	NA	Unknown	Intergenic	NA	NA	1	1095	Old Reference	GSONMT00054249001	456
Omy200172884	No	Unknown	NA	Genic	Intronic	Partially over lap	1	542	Old Reference	GSONMT00068629001	0
Omy200178795	No	Unknown	NA	Genic	Intronic	Partially over lap	1	654	Old Reference	GSONMT00040794001	0
Omy200179526	No	Unknown	NA	Genic	Intronic	Partially over lap	1	681	Old Reference	GSONMT00028272001	0
Omy200181676	No	Unknown	NA	Genic	Exonic	Partially over lap	1	796	Old Reference	GSONMT00068641001	0
Omy200183978	No	Unknown	NA	Genic	Exonic	Partially over lap	1	729	Old Reference	GSONMT00079832001	0
Omy200186419	No	Unknown	NA	Genic	Exonic	Partially over lap	1	715	Old Reference	GSONMT00070671001	0
Omy200187283	No	Unknown	NA	Genic	Intronic	Fully over lap	2	407	Old Reference	GSONMT00036860001	0
Omy200187800	No	Unknown	NA	Genic	Intronic	Partially over lap	1	1024	Old Reference	GSONMT00034816001	0
Omy200189427	No	Unknown	NA	Genic	Intronic	Partially over lap	1	344	Old Reference	GSONMT00022455001	0
Omy200192637	No	Unknown	NA	Genic	Exonic	Partially over lap	1	1757	Old Reference	GSONMT00073777001	0
Omy200194250	No	Unknown	NA	Genic	Intronic	Partially over lap	1	200	Old Reference	GSONMT00064503001	0
Omy200194516	No	Unknown	NA	Genic	Intronic	Partially over lap	1	649	Old Reference	GSONMT00013653001	0
Omy200194533	No	Unknown	NA	Genic	Exonic	Partially over lap	1	1178	Old Reference	GSONMT00073739001	0
Omy200196852	No	Unknown	NA	Genic	Intronic	Partially over lap	1	353	Old Reference	GSONMT00012163001	0
Omy200197452	No	Unknown	NA	Genic	Exonic	Partially over lap	1	862	Old Reference	GSONMT00067000001	0
Omy200203364	No	Unknown	NA	Genic	Intronic	Partially over lap	1	819	Old Reference	GSONMT00045464001	0
Omy200206964	No	Unknown	NA	Genic	Intronic	Partially over lap	1	456	Old Reference	GSONMT00058180001	0
Omy200207358	No	Unknown	NA	Genic	Intronic	Partially over lap	1	253	Old Reference	GSONMT00040505001	0
Omy200207930	No	Unknown	NA	Genic	Exonic	Partially over lap	1	481	Old Reference	GSONMT00024229001	0
Omy200211332	No	Unknown	NA	Genic	Intronic	Partially over lap	1	452	Old Reference	GSONMT00000770001	0
Omy200211860	No	Unknown	NA	Genic	Intronic	Partially over lap	1	522	Old Reference	GSONMT00014659001	0
Omy200211949	No	Unknown	NA	Genic	Intronic	Partially over lap	1	399	Old Reference	GSONMT00050938001	0
Omy200215909	No	NA	Unknown	Intergenic	NA	NA	1	563	Old Reference	GSONMT00069255001	3166
Omy200216039	No	Unknown	NA	Genic	Intronic	Partially over lap	1	668	Old Reference	GSONMT00063292001	0
Omy200219452	No	Unknown	NA	Genic	Exonic	Partially over lap	1	344	Old Reference	GSONMT00079331001	0
Omy200220287	No	Unknown	NA	Genic	Intronic	Partially over lap	1	729	Old Reference	GSONMT00075241001	0
Omy200220365	No	Antisense	NA	Genic	Exonic	Partially over lap	1	3559	Old Reference	GSONMT00069270001	0
Omy200222721	No	Unknown	NA	Genic	Intronic	Partially over lap	1	233	Old Reference	GSONMT00036958001	0
Omy200227867	No	Unknown	NA	Genic	Intronic	Partially over lap	1	225	Old Reference	GSONMT00012593001	0
Omy200228546	No	Unknown	NA	Genic	Intronic	Partially over lap	1	593	Old Reference	GSONMT00036943001	0
Omy200228829	No	Unknown	NA	Genic	Intronic	Partially over lap	2	610	Old Reference	GSONMT00050405001	0
Omy200230104	No	Unknown	NA	Genic	Intronic	Partially over lap	1	413	Old Reference	GSONMT00051001001	0
Omy200231214	No	Unknown	NA	Genic	Exonic	Partially over lap	1	592	Old Reference	GSONMT00072754001	0
Omy200231682	No	Unknown	NA	Genic	Intronic	Partially over lap	1	661	Old Reference	GSONMT00012592001	0
Omy200234007	No	Unknown	NA	Genic	Intronic	Partially over lap	1	349	Old Reference	GSONMT00071666001	0
Omy300000862	No	NA	Unknown	Intergenic	NA	NA	2	618	Old Reference	GSONMT00015024001	66022
Omy300013075	No	Unknown	NA	Genic	Intronic	Partially over lap	1	265	Old Reference	GSONMT00030354001	0
Omy300013232	No	Unknown	NA	Genic	Intronic	Fully over lap	1	482	Old Reference	GSONMT00060620001	0
Omy300013920	No	Unknown	NA	Genic	Intronic	Partially over lap	1	474	Old Reference	GSONMT00019140001	0
Omy300013928	No	Sense	NA	Genic	Intronic	Partially over lap	1	330	Old Reference	GSONMT00019152001	0
Omy300015050	No	NA	Unknown	Intergenic	NA	NA	1	425	Old Reference	GSONMT00063175001	52535
Omy300015596	No	NA	Unknown	Intergenic	NA	NA	1	293	Old Reference	GSONMT00014967001	5424
Omy300016213	No	AS	Diverging	Intergenic	NA	NA	1	233	Old Reference	GSONMT00014826001	3608
Omy300016331	No	AS	Converging	Intergenic	NA	NA	1	410	Old Reference	GSONMT00048738001	31968
Omy300018796	No	NA	Unknown	Intergenic	NA	NA	1	544	Old Reference	GSONMT00002879001	138394
Omy300022025	No	NA	Unknown	Intergenic	NA	NA	1	285	Old Reference	GSONMT00036447001	17288
Omy300022990	No	NA	Unknown	Intergenic	NA	NA	1	555	Old Reference	GSONMT00023660001	45137
Omy300023161	No	NA	Unknown	Intergenic	NA	NA	1	218	Old Reference	GSONMT00010935001	550
Omy300023793	No	S	Diverging	Intergenic	NA	NA	1	282	Old Reference	GSONMT00024786001	2573
Omy300026189	No	NA	Unknown	Intergenic	NA	NA	1	633	Old Reference	GSONMT00054052001	3546
Omy300026983	No	S	Diverging	Intergenic	NA	NA	1	296	Old Reference	GSONMT00022838001	91906
Omy300029048	No	NA	Unknown	Intergenic	NA	NA	1	361	Old Reference	GSONMT00048402001	16577
Omy300029806	No	NA	Unknown	Intergenic	NA	NA	1	453	Old Reference	GSONMT00012527001	14571
Omy300030188	No	AS	Diverging	Intergenic	NA	NA	1	374	Old Reference	GSONMT00000529001	13257
Omy300030764	No	AS	Converging	Intergenic	NA	NA	1	437	Old Reference	GSONMT00026471001	9262
Omy300032712	No	S	Converging	Intergenic	NA	NA	1	368	Old Reference	GSONMT00047563001	15880
Omy300033805	No	NA	Unknown	Intergenic	NA	NA	1	225	Old Reference	GSONMT00034593001	26872
Omy300034035	No	S	Converging	Intergenic	NA	NA	1	255	Old Reference	GSONMT00052249001	72800
Omy300034217	No	S	Converging	Intergenic	NA	NA	1	276	Old Reference	GSONMT00038813001	23314
Omy300034242	No	NA	Unknown	Intergenic	NA	NA	1	515	Old Reference	GSONMT00020414001	6209
Omy300034421	No	S	Converging	Intergenic	NA	NA	1	278	Old Reference	GSONMT00002863001	60866
Omy300034642	No	S	Diverging	Intergenic	NA	NA	1	297	Old Reference	GSONMT00044528001	7495
Omy300035129	No	NA	Unknown	Intergenic	NA	NA	1	532	Old Reference	GSONMT00041021001	8145
Omy300036059	No	AS	Diverging	Intergenic	NA	NA	1	254	Old Reference	GSONMT00061036001	17866
Omy300036160	No	NA	Unknown	Intergenic	NA	NA	1	414	Old Reference	GSONMT00077968001	33022
Omy300036341	No	AS	Converging	Intergenic	NA	NA	1	323	Old Reference	GSONMT00001167001	31418
Omy300036856	No	NA	Unknown	Intergenic	NA	NA	1	249	Old Reference	GSONMT00054608001	14223
Omy300037795	No	NA	Unknown	Intergenic	NA	NA	1	474	Old Reference	GSONMT00060250001	4546
Omy300037905	No	NA	Unknown	Intergenic	NA	NA	1	220	Old Reference	GSONMT00045045001	16092
Omy300037977	No	AS	Diverging	Intergenic	NA	NA	1	222	Old Reference	GSONMT00031761001	11300
Omy300039826	No	NA	Unknown	Intergenic	NA	NA	1	265	Old Reference	GSONMT00052736001	35604
Omy300040271	No	NA	Unknown	Intergenic	NA	NA	1	515	Old Reference	GSONMT00035267001	7564
Omy300041379	No	S	Converging	Intergenic	NA	NA	1	403	Old Reference	GSONMT00035443001	2755
Omy300042883	No	NA	Unknown	Intergenic	NA	NA	1	852	Old Reference	GSONMT00026998001	62221
Omy300043197	No	NA	Unknown	Intergenic	NA	NA	1	259	Old Reference	GSONMT00037685001	126310
Omy300043947	No	NA	Unknown	Intergenic	NA	NA	1	806	Old Reference	GSONMT00011757001	5377
Omy300044469	No	AS	Diverging	Intergenic	NA	NA	1	225	Old Reference	GSONMT00036298001	2053
Omy300044636	No	NA	Unknown	Intergenic	NA	NA	1	200	Old Reference	GSONMT00018940001	4158
Omy300046765	No	AS	Converging	Intergenic	NA	NA	1	521	Old Reference	GSONMT00062071001	47794
Omy300047533	No	AS	Diverging	Intergenic	NA	NA	1	213	Old Reference	GSONMT00042335001	25716
Omy300050381	No	NA	Unknown	Intergenic	NA	NA	1	526	Old Reference	GSONMT00005651001	36703
Omy300052818	No	NA	Unknown	Intergenic	NA	NA	1	298	Old Reference	GSONMT00028312001	11599
Omy300053014	No	AS	Converging	Intergenic	NA	NA	1	537	Old Reference	GSONMT00058212001	854
Omy300053427	No	AS	Diverging	Intergenic	NA	NA	1	781	Old Reference	GSONMT00014195001	10801
Omy300053515	No	NA	Unknown	Intergenic	NA	NA	1	221	Old Reference	GSONMT00014510001	25635
Omy300053699	No	AS	Diverging	Intergenic	NA	NA	1	226	Old Reference	GSONMT00008634001	17284
Omy300055055	No	NA	Unknown	Intergenic	NA	NA	1	383	Old Reference	GSONMT00038824001	41950
Omy300056348	No	AS	Converging	Intergenic	NA	NA	1	452	Old Reference	GSONMT00046774001	53507
Omy300057542	No	NA	Unknown	Intergenic	NA	NA	1	222	Old Reference	GSONMT00034577001	551
Omy300060457	No	Sense	NA	Genic	Exonic	Partially over lap	1	251	Old Reference	GSONMT00020459001	0
Omy300061352	No	Unknown	NA	Genic	Exonic	Partially over lap	1	284	Old Reference	GSONMT00067216001	0
Omy300062014	No	Unknown	NA	Genic	Intronic	Partially over lap	1	560	Old Reference	GSONMT00070656001	0
Omy300063091	No	Antisense	NA	Genic	Intronic	Partially over lap	1	237	Old Reference	GSONMT00061492001	0
Omy300063322	No	Unknown	NA	Genic	Intronic	Partially over lap	1	605	Old Reference	GSONMT00069198001	0
Omy300066045	No	Antisense	NA	Genic	Intronic	Partially over lap	1	303	Old Reference	GSONMT00061168001	0
Omy300066592	No	Sense	NA	Genic	Intronic	Partially over lap	1	505	Old Reference	GSONMT00069091001	0
Omy300067434	No	Unknown	NA	Genic	Exonic	Partially over lap	1	405	Old Reference	GSONMT00079204001	0
Omy300067778	No	Unknown	NA	Genic	Intronic	Partially over lap	1	499	Old Reference	GSONMT00069166001	0
Omy300068693	No	Antisense	NA	Genic	Exonic	Partially over lap	1	260	Old Reference	GSONMT00002907001	0
Omy300070628	No	Unknown	NA	Genic	Intronic	Partially over lap	1	209	Old Reference	GSONMT00001570001	0
Omy300072700	No	Antisense	NA	Genic	Intronic	Partially over lap	1	1050	Old Reference	GSONMT00042001001	0
Omy300074700	No	Unknown	NA	Genic	Intronic	Partially over lap	1	547	Old Reference	GSONMT00068659001	0
Omy300077457	No	Antisense	NA	Genic	Exonic	Partially over lap	1	391	Old Reference	GSONMT00030329001	0
Omy300078127	No	Unknown	NA	Genic	Exonic	Partially over lap	1	515	Old Reference	GSONMT00007346001	0
Omy300085186	No	Sense	NA	Genic	Intronic	Partially over lap	1	546	Old Reference	GSONMT00065397001	0
Omy300085265	No	Unknown	NA	Genic	Exonic	Partially over lap	1	360	Old Reference	GSONMT00009866001	0
Omy300085997	No	Antisense	NA	Genic	Intronic	Partially over lap	1	302	Old Reference	GSONMT00069210001	0
Omy300086370	No	Sense	NA	Genic	Intronic	Partially over lap	1	332	Old Reference	GSONMT00082430001	0
Omy300087616	No	Sense	NA	Genic	Exonic	Partially over lap	1	210	Old Reference	GSONMT00044234001	0
Omy300088476	No	Antisense	NA	Genic	Intronic	Partially over lap	1	1343	Old Reference	GSONMT00058447001	0
Omy300091580	No	Unknown	NA	Genic	Exonic	Partially over lap	1	371	Old Reference	GSONMT00081454001	0
Omy300091673	No	Unknown	NA	Genic	Intronic	Partially over lap	1	420	Old Reference	GSONMT00027298001	0
Omy300095357	No	Sense	NA	Genic	Exonic	Partially over lap	1	387	Old Reference	GSONMT00067276001	0
Omy300097755	No	Antisense	NA	Genic	Intronic	Partially over lap	1	328	Old Reference	GSONMT00080310001	0
Omy300100324	No	Unknown	NA	Genic	Intronic	Partially over lap	1	420	Old Reference	GSONMT00054059001	0
Omy300102450	No	Unknown	NA	Genic	Exonic	Partially over lap	1	466	Old Reference	GSONMT00044234001	0
Omy300104278	No	Unknown	NA	Genic	Intronic	Partially over lap	1	508	Old Reference	GSONMT00077160001	0
Omy300105747	No	Sense	NA	Genic	Exonic	Partially over lap	1	226	Old Reference	GSONMT00067198001	0
Omy300107127	No	Unknown	NA	Genic	Intronic	Partially over lap	1	495	Old Reference	GSONMT00072726001	0
Omy300110551	No	Sense	NA	Genic	Exonic	Partially over lap	1	447	Old Reference	GSONMT00057027001	0
Omy300110612	No	Sense	NA	Genic	Intronic	Partially over lap	1	437	Old Reference	GSONMT00050990001	0
Omy100094819	No	NA	NA	Intergenic	NA	NA	1	976	Old Reference	NA	NA
Omy100106439	No	NA	NA	Intergenic	NA	NA	1	338	Old Reference	NA	NA
Omy200033629	No	NA	NA	Intergenic	NA	NA	2	276	Old Reference	NA	NA
Omy300047899	No	NA	NA	Intergenic	NA	NA	1	421	Old Reference	NA	NA
Omy400006339	No	NA	NA	Intergenic	NA	NA	1	461	Muscle	NA	NA
Omy400009240	No	NA	NA	Intergenic	NA	NA	1	436	Muscle	NA	NA
Omy400012276	No	NA	NA	Intergenic	NA	NA	1	280	Muscle	NA	NA
Omy400015468	No	NA	NA	Intergenic	NA	NA	1	448	Muscle	NA	NA
Omy400016841	No	NA	NA	Intergenic	NA	NA	2	340	Muscle	NA	NA
Omy400018936	No	NA	NA	Intergenic	NA	NA	1	580	Muscle	NA	NA
Omy400018986	No	NA	NA	Intergenic	NA	NA	1	1174	Muscle	NA	NA
Omy400021451	No	NA	NA	Intergenic	NA	NA	2	1338	Muscle	NA	NA
Omy400022463	No	NA	NA	Intergenic	NA	NA	1	614	Muscle	NA	NA
Omy400025680	No	NA	NA	Intergenic	NA	NA	1	492	Muscle	NA	NA
Omy400027216	No	NA	NA	Intergenic	NA	NA	1	962	Muscle	NA	NA
Omy400028088	No	NA	NA	Intergenic	NA	NA	1	309	Muscle	NA	NA
Omy400029900	No	NA	NA	Intergenic	NA	NA	1	212	Muscle	NA	NA
Omy400029983	No	NA	NA	Intergenic	NA	NA	1	733	Muscle	NA	NA
Omy400032517	No	NA	NA	Intergenic	NA	NA	1	276	Muscle	NA	NA
Omy400042847	No	NA	NA	Intergenic	NA	NA	1	432	Muscle	NA	NA
Omy400043878	No	NA	NA	Intergenic	NA	NA	1	932	Muscle	NA	NA
Omy400051490	No	NA	NA	Intergenic	NA	NA	2	986	Muscle	NA	NA
Omy400060233	No	NA	NA	Intergenic	NA	NA	1	733	Muscle	NA	NA
Omy400072316	No	NA	NA	Intergenic	NA	NA	1	320	Muscle	NA	NA
Omy400074668	No	NA	NA	Intergenic	NA	NA	1	982	Muscle	NA	NA
Omy400084339	No	NA	NA	Intergenic	NA	NA	1	339	Muscle	NA	NA
Omy400089737	No	NA	NA	Intergenic	NA	NA	1	223	Muscle	NA	NA
Omy400092509	No	NA	NA	Intergenic	NA	NA	1	943	Muscle	NA	NA
Omy400092510	No	NA	NA	Intergenic	NA	NA	2	1434	Muscle	NA	NA
Omy500001192	No	NA	NA	Intergenic	NA	NA	1	450	gill	NA	NA
Omy500009154	No	NA	NA	Intergenic	NA	NA	1	694	gill	NA	NA
Omy500012848	No	NA	NA	Intergenic	NA	NA	1	353	gill	NA	NA
Omy500015457	No	NA	NA	Intergenic	NA	NA	1	242	gill	NA	NA
Omy500016092	No	NA	NA	Intergenic	NA	NA	2	427	gill	NA	NA
Omy500019838	No	NA	NA	Intergenic	NA	NA	1	624	gill	NA	NA
Omy500022033	No	NA	NA	Intergenic	NA	NA	1	238	gill	NA	NA
Omy500024828	No	NA	NA	Intergenic	NA	NA	1	206	gill	NA	NA
Omy500035927	No	NA	NA	Intergenic	NA	NA	1	277	gill	NA	NA
Omy500038189	No	NA	NA	Intergenic	NA	NA	1	326	gill	NA	NA
Omy500044747	No	NA	NA	Intergenic	NA	NA	1	456	gill	NA	NA
Omy500045517	No	NA	NA	Intergenic	NA	NA	1	399	gill	NA	NA

## Sheet: S9
Table S9. DE lncRNAs (FDR<0.05) exhibiting positive expression correlation with protein-coding genes
mRNA	LncRNAs	mRNA|lncRNA pairs	R2	R	mRNA annotation	Relationship
GSONMT00039165001	Omy500041161	GSONMT00039165001|Omy500041161	0.9216	0.96	lipoprotein lipase	Overlapping
GSONMT00033306001	Omy400040794	GSONMT00033306001|Omy400040794	0.9409	0.97	liver-expressed antimicrobial peptide 2	Overlapping
GSONMT00080511001	Omy300072700	GSONMT00080511001|Omy300072700	0.9409	0.97	adipocyte plasma membrane-associated protein	Overlapping
GSONMT00041090001	Omy400178299	GSONMT00041090001|Omy400178299	0.8649	0.93	transforming growth factor-beta	Overlapping
GSONMT00082197001	Omy400107763	GSONMT00082197001|Omy400107763	0.8649	0.93	coagulation factor xiii a chain-like	Overlapping
GSONMT00034829001	Omy200080884	GSONMT00034829001|Omy200080884	0.8281	0.91	response gene to complement 32 protein	Overlapping
GSONMT00033945001	Omy400037611	GSONMT00033945001|Omy400037611	0.7225	0.85	GTPase IMAP family member 4 isoform	Overlapping
GSONMT00002133001	Omy500089619	GSONMT00002133001|Omy500089619	0.9409	0.97	s-adenosylmethionine synthase isoform type-1	Neighbouring
GSONMT00056166001	Omy500090683	GSONMT00056166001|Omy500090683	0.7225	0.85	nuclear protein localization protein 4 homolog	Neighbouring
GSONMT00031929001	Omy400042056	GSONMT00031929001|Omy400042056	0.7744	0.88	f-box only protein 32	Neighbouring
GSONMT00012525001	Omy100092090	GSONMT00012525001|Omy100092090	0.8836	0.94	stanniocalcin 1	Neighbouring
GSONMT00007952001	Omy500086794	GSONMT00007952001|Omy500086794	0.9216	0.96	ras-related protein rab-1a	Neighbouring
GSONMT00079455001	Omy200231682	GSONMT00079455001|Omy200231682	0.81	0.9	apolipoprotein a-iv	Neighbouring
GSONMT00067129001	Omy500072095	GSONMT00067129001|Omy500072095	0.7225	0.85	autophagy-related protein 9a-like isoform x1	Neighbouring
GSONMT00041695001	Omy400001433	GSONMT00041695001|Omy400001433	0.9801	0.99	calcium-binding and coiled-coil domain-containing protein 1-like	Neighbouring
GSONMT00061222001	Omy400016750	GSONMT00061222001|Omy400016750	0.7744	0.88	dna (cytosine-5)-methyltransferase 3a-like isoform x6	Neighbouring
GSONMT00017975001	Omy100162939	GSONMT00017975001|Omy100162939	0.9216	0.96	myosin-6-like isoform x1	Neighbouring
GSONMT00066744001	Omy500084299	GSONMT00066744001|Omy500084299	0.8649	0.93	triadin- partial	Neighbouring
GSONMT00017978001	Omy100162939	GSONMT00017978001|Omy100162939	0.81	0.9	slow myosin heavy chain 1	Neighbouring
GSONMT00017983001	Omy100162939	GSONMT00017983001|Omy100162939	0.8464	0.92	myosin-6- partial	Distant
GSONMT00082197001	Omy100152391	GSONMT00082197001|Omy100152391	0.9216	0.96	coagulation factor xiii a chain-like	Distant
GSONMT00005460001	Omy200170792	GSONMT00005460001|Omy200170792	0.7921	0.89	monocarboxylate transporter 1-like	Distant
GSONMT00017985001	Omy100162939	GSONMT00017985001|Omy100162939	0.8464	0.92	slow myosin heavy chain 1	Distant
GSONMT00017986001	Omy100162939	GSONMT00017986001|Omy100162939	0.8281	0.91	zgc:152732 protein	Distant
GSONMT00017988001	Omy100162939	GSONMT00017988001|Omy100162939	0.7225	0.85	slow myosin heavy chain 1	Distant
GSONMT00017989001	Omy100162939	GSONMT00017989001|Omy100162939	0.7225	0.85	slow myosin heavy chain 1	Distant
GSONMT00017990001	Omy100162939	GSONMT00017990001|Omy100162939	0.7225	0.85	zgc:152732 protein	Distant
GSONMT00060133001	Omy400001433	GSONMT00060133001|Omy400001433	0.9801	0.99	calcium-binding and coiled-coil domain-containing protein 1-like	Distant
GSONMT00055546001	Omy500086685	GSONMT00055546001|Omy500086685	0.9409	0.97	large neutral amino acids transporter small subunit 2-like	Distant
GSONMT00075416001	Omy400008885	GSONMT00075416001|Omy400008885	0.9216	0.96	type i enveloping like	Distant
GSONMT00072042001	Omy200104115	GSONMT00072042001|Omy200104115	0.9216	0.96	myosin-binding protein cardiac-type-like isoform x4	Distant
GSONMT00054194001	Omy400056418	GSONMT00054194001|Omy400056418	0.8836	0.94	lipoprotein lipase	Distant
GSONMT00061645001	Omy500039348	GSONMT00061645001|Omy500039348	0.8649	0.93	kinesin-like protein kif24	Distant
GSONMT00017986001	Omy200072357	GSONMT00017986001|Omy200072357	0.8464	0.92	zgc:152732 protein	Distant
GSONMT00079925001	Omy300016331	GSONMT00079925001|Omy300016331	0.8464	0.92	lymphocyte g0 g1 switch protein 2	Distant
GSONMT00065477001	Omy400045551	GSONMT00065477001|Omy400045551	0.8281	0.91	ankyrin repeat domain-containing protein 1-like	Distant
GSONMT00065375001	Omy500024679	GSONMT00065375001|Omy500024679	0.81	0.9	myosin heavy partial	Distant
GSONMT00061760001	Omy400056418	GSONMT00061760001|Omy400056418	0.81	0.9	kn motif and ankyrin repeat domain-containing protein 2	Distant
GSONMT00081507001	Omy500086794	GSONMT00081507001|Omy500086794	0.7921	0.89	heat shock protein 30	Distant
GSONMT00042623001	Omy200072357	GSONMT00042623001|Omy200072357	0.7744	0.88	phospholemman precursor	Distant
GSONMT00079455001	Omy200179526	GSONMT00079455001|Omy200179526	0.7744	0.88	apolipoprotein a-iv	Distant
GSONMT00079455001	Omy200207358	GSONMT00079455001|Omy200207358	0.7225	0.85	apolipoprotein a-iv	Distant
GSONMT00061929001	Omy200104115	GSONMT00061929001|Omy200104115	0.7225	0.85	pyruvate dehydrogenase protein x mitochondrial-like	Distant
GSONMT00063255001	Omy300016331	GSONMT00063255001|Omy300016331	0.7225	0.85	periplakin isoform x1	Distant
GSONMT00017988001	Omy500020134	GSONMT00017988001|Omy500020134	0.7225	0.85	slow myosin heavy chain 1	Distant
GSONMT00001826001	Omy200072357	GSONMT00001826001|Omy200072357	0.7225	0.85	leydig cell tumor 10 kda protein homolog	Distant
GSONMT00028411001	Omy200104115	GSONMT00028411001|Omy200104115	0.9604	0.98	fatty acid-binding intestinal	Distant
GSONMT00017100001	Omy400040282	GSONMT00017100001|Omy400040282	0.9604	0.98	c-binding	Distant
GSONMT00024305001	Omy400074605	GSONMT00024305001|Omy400074605	0.9604	0.98	glutamine--fructose-6-phosphate aminotransferase	Distant
GSONMT00028411001	Omy200072357	GSONMT00028411001|Omy200072357	0.9604	0.98	fatty acid-binding intestinal	Distant
GSONMT00051716001	Omy500041293	GSONMT00051716001|Omy500041293	0.9409	0.97	filamin-c-like isoform x2	Distant
GSONMT00057485001	Omy400040282	GSONMT00057485001|Omy400040282	0.9409	0.97	cofilin-2	Distant
GSONMT00011122001	Omy100083795	GSONMT00011122001|Omy100083795	0.9409	0.97	zymogen granule membrane protein 16-like	Distant
GSONMT00074093001	Omy100094758	GSONMT00074093001|Omy100094758	0.9409	0.97	tumor necrosis factor receptor superfamily member 1b	Distant
GSONMT00008046001	Omy400040282	GSONMT00008046001|Omy400040282	0.9409	0.97	cadherin-like protein 26-like	Distant
GSONMT00029410001	Omy500028417	GSONMT00029410001|Omy500028417	0.9216	0.96	protein phosphatase slingshot homolog 2-like isoform x2	Distant
GSONMT00079879001	Omy200072357	GSONMT00079879001|Omy200072357	0.9216	0.96	alanine aminotransferase 2	Distant
GSONMT00078333001	Omy200170792	GSONMT00078333001|Omy200170792	0.9216	0.96	cytochrome c oxidase subunit vib isoform 1	Distant
GSONMT00055546001	Omy400067856	GSONMT00055546001|Omy400067856	0.9216	0.96	large neutral amino acids transporter small subunit 2-like	Distant
GSONMT00042274001	Omy200104115	GSONMT00042274001|Omy200104115	0.9216	0.96	alpha cardiac muscle 1	Distant
GSONMT00017074001	Omy500038566	GSONMT00017074001|Omy500038566	0.9216	0.96	gamma-crystallin n-b-like	Distant
GSONMT00044442001	Omy100162939	GSONMT00044442001|Omy100162939	0.9216	0.96	tropomyosin alpha-3 chain- partial	Distant
GSONMT00015723001	Omy200170792	GSONMT00015723001|Omy200170792	0.9216	0.96	myosin-7b	Distant
GSONMT00021544001	Omy400037659	GSONMT00021544001|Omy400037659	0.9216	0.96	eukaryotic translation initiation factor 4e-binding protein 3-like	Distant
GSONMT00062739001	Omy100152391	GSONMT00062739001|Omy100152391	0.9216	0.96	coagulation factor xiii a chain-like	Distant
GSONMT00020998001	Omy500041161	GSONMT00020998001|Omy500041161	0.9216	0.96	thioredoxin	Distant
GSONMT00035536001	Omy400040282	GSONMT00035536001|Omy400040282	0.9216	0.96	anterior gradient protein 2 homolog precursor	Distant
GSONMT00060250001	Omy200104115	GSONMT00060250001|Omy200104115	0.9216	0.96	slow myosin heavy chain 1	Distant
GSONMT00029410001	Omy500039348	GSONMT00029410001|Omy500039348	0.9025	0.95	protein phosphatase slingshot homolog 2-like isoform x2	Distant
GSONMT00007952001	Omy400037659	GSONMT00007952001|Omy400037659	0.9025	0.95	ras-related protein rab-1a	Distant
GSONMT00019453001	Omy100083795	GSONMT00019453001|Omy100083795	0.9025	0.95	zymogen granule membrane protein 16-like	Distant
GSONMT00007606001	Omy200104115	GSONMT00007606001|Omy200104115	0.9025	0.95	myosin light chain cardiac muscle-like	Distant
GSONMT00062720001	Omy200170792	GSONMT00062720001|Omy200170792	0.9025	0.95	myoglobin	Distant
GSONMT00061645001	Omy500028417	GSONMT00061645001|Omy500028417	0.9025	0.95	kinesin-like protein kif24	Distant
GSONMT00007606001	Omy100162939	GSONMT00007606001|Omy100162939	0.9025	0.95	myosin light chain cardiac muscle-like	Distant
GSONMT00075412001	Omy400008885	GSONMT00075412001|Omy400008885	0.9025	0.95	type i enveloping like	Distant
GSONMT00051081001	Omy400040282	GSONMT00051081001|Omy400040282	0.9025	0.95	macrophage-capping	Distant
GSONMT00044442001	Omy200170792	GSONMT00044442001|Omy200170792	0.9025	0.95	tropomyosin alpha-3 chain- partial	Distant
GSONMT00056176001	Omy500039348	GSONMT00056176001|Omy500039348	0.9025	0.95	transcription regulator protein bach1-like	Distant
GSONMT00017975001	Omy200072357	GSONMT00017975001|Omy200072357	0.9025	0.95	myosin-6-like isoform x1	Distant
GSONMT00079879001	Omy200104115	GSONMT00079879001|Omy200104115	0.9025	0.95	alanine aminotransferase 2	Distant
GSONMT00044443001	Omy100162939	GSONMT00044443001|Omy100162939	0.9025	0.95	tropomyosin alpha-3 chain isoform x8	Distant
GSONMT00066372001	Omy500063906	GSONMT00066372001|Omy500063906	0.9025	0.95	c-c motif chemokine 28 precursor	Distant
GSONMT00020998001	Omy400056418	GSONMT00020998001|Omy400056418	0.9025	0.95	thioredoxin	Distant
GSONMT00040664001	Omy400040282	GSONMT00040664001|Omy400040282	0.9025	0.95	type ii keratin e3	Distant
GSONMT00082351001	Omy500024679	GSONMT00082351001|Omy500024679	0.9025	0.95	myomesin-3	Distant
GSONMT00052895001	Omy200072357	GSONMT00052895001|Omy200072357	0.9025	0.95	PREDICTED: nestin-like	Distant
GSONMT00072047001	Omy200072357	GSONMT00072047001|Omy200072357	0.9025	0.95	myosin-binding protein cardiac-type-like isoform x3	Distant
GSONMT00049606001	Omy400008885	GSONMT00049606001|Omy400008885	0.9025	0.95	type i enveloping like	Distant
GSONMT00029410001	Omy400045551	GSONMT00029410001|Omy400045551	0.9025	0.95	protein phosphatase slingshot homolog 2-like isoform x2	Distant
GSONMT00039796001	Omy200170792	GSONMT00039796001|Omy200170792	0.9025	0.95	myosin regulatory light chain cardiac muscle isoform-like	Distant
GSONMT00066079001	Omy400045551	GSONMT00066079001|Omy400045551	0.9025	0.95	glutamate n-methyl d-aspartate-like 1a	Distant
GSONMT00080511001	Omy400056418	GSONMT00080511001|Omy400056418	0.9025	0.95	adipocyte plasma membrane-associated protein	Distant
GSONMT00017983001	Omy200104115	GSONMT00017983001|Omy200104115	0.9025	0.95	myosin-6- partial	Distant
GSONMT00019517001	Omy500024679	GSONMT00019517001|Omy500024679	0.9025	0.95	myosin-binding protein cardiac-type-like isoform x4	Distant
GSONMT00019204001	Omy200170792	GSONMT00019204001|Omy200170792	0.9025	0.95	troponin slow skeletal muscle-like	Distant
GSONMT00007606001	Omy200170792	GSONMT00007606001|Omy200170792	0.9025	0.95	myosin light chain cardiac muscle-like	Distant
GSONMT00034100001	Omy500024679	GSONMT00034100001|Omy500024679	0.9025	0.95	troponin slow skeletal muscle-like	Distant
GSONMT00075414001	Omy400040282	GSONMT00075414001|Omy400040282	0.9025	0.95	type i enveloping like	Distant
GSONMT00017986001	Omy200104115	GSONMT00017986001|Omy200104115	0.9025	0.95	zgc:152732 protein	Distant
GSONMT00007332001	Omy200104115	GSONMT00007332001|Omy200104115	0.9025	0.95	adp atp translocase 2	Distant
GSONMT00067106001	Omy200072357	GSONMT00067106001|Omy200072357	0.9025	0.95	myosin light chain 3-like	Distant
GSONMT00081507001	Omy400045551	GSONMT00081507001|Omy400045551	0.9025	0.95	heat shock protein 30	Distant
GSONMT00072042001	Omy200072357	GSONMT00072042001|Omy200072357	0.8836	0.94	myosin-binding protein cardiac-type-like isoform x4	Distant
GSONMT00045295001	Omy300072700	GSONMT00045295001|Omy300072700	0.8836	0.94	vitamin k-dependent protein s	Distant
GSONMT00072047001	Omy200104115	GSONMT00072047001|Omy200104115	0.8836	0.94	myosin-binding protein cardiac-type-like isoform x3	Distant
GSONMT00042044001	Omy500024679	GSONMT00042044001|Omy500024679	0.8836	0.94	calsequestrin-2-like	Distant
GSONMT00041053001	Omy200170792	GSONMT00041053001|Omy200170792	0.8836	0.94	adp atp translocase 2	Distant
GSONMT00072044001	Omy500024679	GSONMT00072044001|Omy500024679	0.8836	0.94	myosin-binding protein cardiac-type-like isoform x3	Distant
GSONMT00039796001	Omy100162939	GSONMT00039796001|Omy100162939	0.8836	0.94	myosin regulatory light chain cardiac muscle isoform-like	Distant
GSONMT00076212001	Omy400056418	GSONMT00076212001|Omy400056418	0.8836	0.94	perilipin-2 isoform x3	Distant
GSONMT00067106001	Omy200104115	GSONMT00067106001|Omy200104115	0.8836	0.94	myosin light chain 3-like	Distant
GSONMT00069267001	Omy500086794	GSONMT00069267001|Omy500086794	0.8836	0.94	autophagy-related protein 9a-like isoform x1	Distant
GSONMT00047423001	Omy200104115	GSONMT00047423001|Omy200104115	0.8836	0.94	myosin-binding protein cardiac-type-like isoform x1	Distant
GSONMT00052895001	Omy200104115	GSONMT00052895001|Omy200104115	0.8836	0.94	PREDICTED: nestin-like	Distant
GSONMT00045286001	Omy500028417	GSONMT00045286001|Omy500028417	0.8836	0.94	cullin-1	Distant
GSONMT00065101001	Omy200170792	GSONMT00065101001|Omy200170792	0.8836	0.94	creatine kinase m-type	Distant
GSONMT00065374001	Omy500024679	GSONMT00065374001|Omy500024679	0.8836	0.94	myosin heavy chain	Distant
GSONMT00072043001	Omy100162939	GSONMT00072043001|Omy100162939	0.8836	0.94	myosin-binding protein cardiac-type-like isoform x4	Distant
GSONMT00045286001	Omy400045551	GSONMT00045286001|Omy400045551	0.8836	0.94	cullin-1	Distant
GSONMT00049579001	Omy200170792	GSONMT00049579001|Omy200170792	0.8836	0.94	troponin slow skeletal muscle	Distant
GSONMT00061645001	Omy400045551	GSONMT00061645001|Omy400045551	0.8836	0.94	kinesin-like protein kif24	Distant
GSONMT00036625001	Omy400040282	GSONMT00036625001|Omy400040282	0.8836	0.94	plakophilin-1-like	Distant
GSONMT00015971001	Omy200170792	GSONMT00015971001|Omy200170792	0.8836	0.94	troponin slow skeletal and cardiac muscles-like	Distant
GSONMT00072043001	Omy500024679	GSONMT00072043001|Omy500024679	0.8836	0.94	myosin-binding protein cardiac-type-like isoform x4	Distant
GSONMT00019199001	Omy200170792	GSONMT00019199001|Omy200170792	0.8836	0.94	novel slow skeletal troponin t family protein	Distant
GSONMT00002192001	Omy200170792	GSONMT00002192001|Omy200170792	0.8836	0.94	lactate dehydrogenase b	Distant
GSONMT00007606001	Omy200072357	GSONMT00007606001|Omy200072357	0.8836	0.94	myosin light chain cardiac muscle-like	Distant
GSONMT00072044001	Omy100162939	GSONMT00072044001|Omy100162939	0.8836	0.94	myosin-binding protein cardiac-type-like isoform x3	Distant
GSONMT00055546001	Omy500086684	GSONMT00055546001|Omy500086684	0.8836	0.94	large neutral amino acids transporter small subunit 2-like	Distant
GSONMT00065370001	Omy500024679	GSONMT00065370001|Omy500024679	0.8836	0.94	myosin-7b-like isoform x3	Distant
GSONMT00048892001	Omy500024679	GSONMT00048892001|Omy500024679	0.8836	0.94	myosin-binding protein cardiac-type-like isoform x3	Distant
GSONMT00045295001	Omy400056418	GSONMT00045295001|Omy400056418	0.8836	0.94	vitamin k-dependent protein s	Distant
GSONMT00072160001	Omy200170792	GSONMT00072160001|Omy200170792	0.8836	0.94	cardiac phospholamban	Distant
GSONMT00066079001	Omy500039348	GSONMT00066079001|Omy500039348	0.8836	0.94	glutamate n-methyl d-aspartate-like 1a	Distant
GSONMT00072045001	Omy200072357	GSONMT00072045001|Omy200072357	0.8836	0.94	myosin-binding protein cardiac-type-like isoform x4	Distant
GSONMT00071433001	Omy300040271	GSONMT00071433001|Omy300040271	0.8836	0.94	myosin regulatory light chain cardiac muscle isoform-like	Distant
GSONMT00059961001	Omy500024679	GSONMT00059961001|Omy500024679	0.8836	0.94	periostin-like	Distant
GSONMT00066079001	Omy400037659	GSONMT00066079001|Omy400037659	0.8836	0.94	glutamate n-methyl d-aspartate-like 1a	Distant
GSONMT00048892001	Omy200104115	GSONMT00048892001|Omy200104115	0.8836	0.94	myosin-binding protein cardiac-type-like isoform x3	Distant
GSONMT00045286001	Omy500039348	GSONMT00045286001|Omy500039348	0.8836	0.94	cullin-1	Distant
GSONMT00062129001	Omy400037659	GSONMT00062129001|Omy400037659	0.8836	0.94	mid1-interacting protein 1-b-like	Distant
GSONMT00044443001	Omy200170792	GSONMT00044443001|Omy200170792	0.8836	0.94	tropomyosin alpha-3 chain isoform x8	Distant
GSONMT00072046001	Omy100162939	GSONMT00072046001|Omy100162939	0.8836	0.94	---NA---	Distant
GSONMT00082352001	Omy500024679	GSONMT00082352001|Omy500024679	0.8836	0.94	myomesin-3	Distant
GSONMT00065369001	Omy500024679	GSONMT00065369001|Omy500024679	0.8836	0.94	myosin- partial	Distant
GSONMT00042666001	Omy100162939	GSONMT00042666001|Omy100162939	0.8836	0.94	isocitrate dehydrogenase	Distant
GSONMT00071258001	Omy200170792	GSONMT00071258001|Omy200170792	0.8836	0.94	lactate dehydrogenase b	Distant
GSONMT00076314001	Omy200104115	GSONMT00076314001|Omy200104115	0.8836	0.94	glycerol-3-phosphate dehydrogenase	Distant
GSONMT00076212001	Omy500041161	GSONMT00076212001|Omy500041161	0.8836	0.94	perilipin-2 isoform x3	Distant
GSONMT00065374001	Omy200170792	GSONMT00065374001|Omy200170792	0.8836	0.94	myosin heavy chain	Distant
GSONMT00072045001	Omy200104115	GSONMT00072045001|Omy200104115	0.8836	0.94	myosin-binding protein cardiac-type-like isoform x4	Distant
GSONMT00082351001	Omy200104115	GSONMT00082351001|Omy200104115	0.8836	0.94	myomesin-3	Distant
GSONMT00042044001	Omy200170792	GSONMT00042044001|Omy200170792	0.8836	0.94	calsequestrin-2-like	Distant
GSONMT00076212001	Omy300072700	GSONMT00076212001|Omy300072700	0.8836	0.94	perilipin-2 isoform x3	Distant
GSONMT00019287001	Omy200170792	GSONMT00019287001|Omy200170792	0.8836	0.94	zinc-binding protein a33-like	Distant
GSONMT00003836001	Omy200170792	GSONMT00003836001|Omy200170792	0.8836	0.94	adp atp translocase 2	Distant
GSONMT00039165001	Omy400056418	GSONMT00039165001|Omy400056418	0.8836	0.94	lipoprotein lipase	Distant
GSONMT00017975001	Omy200104115	GSONMT00017975001|Omy200104115	0.8836	0.94	myosin-6-like isoform x1	Distant
GSONMT00065371001	Omy500024679	GSONMT00065371001|Omy500024679	0.8836	0.94	myosin-7- partial	Distant
GSONMT00066005001	Omy500086794	GSONMT00066005001|Omy500086794	0.8836	0.94	26s proteasome non-atpase regulatory subunit 11	Distant
GSONMT00072043001	Omy200104115	GSONMT00072043001|Omy200104115	0.8836	0.94	myosin-binding protein cardiac-type-like isoform x4	Distant
GSONMT00055672001	Omy400023027	GSONMT00055672001|Omy400023027	0.8836	0.94	gonadal soma derived factor	Distant
GSONMT00065374001	Omy100162939	GSONMT00065374001|Omy100162939	0.8836	0.94	myosin heavy chain	Distant
GSONMT00020998001	Omy300072700	GSONMT00020998001|Omy300072700	0.8836	0.94	thioredoxin	Distant
GSONMT00067234001	Omy500020448	GSONMT00067234001|Omy500020448	0.8836	0.94	eukaryotic translation initiation factor 5a-1	Distant
GSONMT00066079001	Omy500028417	GSONMT00066079001|Omy500028417	0.8836	0.94	glutamate n-methyl d-aspartate-like 1a	Distant
GSONMT00042274001	Omy200072357	GSONMT00042274001|Omy200072357	0.8836	0.94	alpha cardiac muscle 1	Distant
GSONMT00032945001	Omy100141206	GSONMT00032945001|Omy100141206	0.8836	0.94	matrix metalloproteinase 9	Distant
GSONMT00055065001	Omy200170792	GSONMT00055065001|Omy200170792	0.8836	0.94	dna ligase 1-like isoform x1	Distant
GSONMT00043844001	Omy200170792	GSONMT00043844001|Omy200170792	0.8836	0.94	novel slow skeletal troponin t family protein	Distant
GSONMT00072046001	Omy500024679	GSONMT00072046001|Omy500024679	0.8836	0.94	---NA---	Distant
GSONMT00040665001	Omy300072700	GSONMT00040665001|Omy300072700	0.8836	0.94	keratin 8	Distant
GSONMT00031155001	Omy200104115	GSONMT00031155001|Omy200104115	0.8836	0.94	tropomyosin alpha-3 chain	Distant
GSONMT00068773001	Omy100162939	GSONMT00068773001|Omy100162939	0.8836	0.94	transforming acidic coiled-coil-containing protein 1-like isoform x4	Distant
GSONMT00072042001	Omy500024679	GSONMT00072042001|Omy500024679	0.8836	0.94	myosin-binding protein cardiac-type-like isoform x4	Distant
GSONMT00045709001	Omy500024679	GSONMT00045709001|Omy500024679	0.8836	0.94	f-box only protein 40-like	Distant
GSONMT00030260001	Omy500086794	GSONMT00030260001|Omy500086794	0.8836	0.94	arginase- mitochondrial	Distant
GSONMT00065419001	Omy300072700	GSONMT00065419001|Omy300072700	0.8836	0.94	cell death activator cide-3	Distant
GSONMT00077213001	Omy400037659	GSONMT00077213001|Omy400037659	0.8836	0.94	5 -amp-activated protein kinase subunit gamma-2-like	Distant
GSONMT00082351001	Omy200170792	GSONMT00082351001|Omy200170792	0.8836	0.94	myomesin-3	Distant
GSONMT00053898001	Omy500024679	GSONMT00053898001|Omy500024679	0.8836	0.94	sarcoplasmic endoplasmic reticulum calcium atpase 1-like	Distant
GSONMT00007606001	Omy500024679	GSONMT00007606001|Omy500024679	0.8836	0.94	myosin light chain cardiac muscle-like	Distant
GSONMT00035434001	Omy500090683	GSONMT00035434001|Omy500090683	0.8836	0.94	nf-kappa-b-repressing factor isoform x2	Distant
GSONMT00019517001	Omy200104115	GSONMT00019517001|Omy200104115	0.8836	0.94	myosin-binding protein cardiac-type-like isoform x4	Distant
GSONMT00028996001	Omy500039348	GSONMT00028996001|Omy500039348	0.8836	0.94	importin subunit alpha-3-like	Distant
GSONMT00061645001	Omy400041266	GSONMT00061645001|Omy400041266	0.8649	0.93	kinesin-like protein kif24	Distant
GSONMT00010161001	Omy400008885	GSONMT00010161001|Omy400008885	0.8649	0.93	type ii keratin e3	Distant
GSONMT00073087001	Omy100162939	GSONMT00073087001|Omy100162939	0.8649	0.93	serine threonine-protein kinase tnni3k	Distant
GSONMT00072042001	Omy100162939	GSONMT00072042001|Omy100162939	0.8649	0.93	myosin-binding protein cardiac-type-like isoform x4	Distant
GSONMT00029410001	Omy400041266	GSONMT00029410001|Omy400041266	0.8649	0.93	protein phosphatase slingshot homolog 2-like isoform x2	Distant
GSONMT00028996001	Omy400041266	GSONMT00028996001|Omy400041266	0.8649	0.93	importin subunit alpha-3-like	Distant
GSONMT00039796001	Omy200104115	GSONMT00039796001|Omy200104115	0.8649	0.93	myosin regulatory light chain cardiac muscle isoform-like	Distant
GSONMT00059961001	Omy200170792	GSONMT00059961001|Omy200170792	0.8649	0.93	periostin-like	Distant
GSONMT00042274001	Omy500024679	GSONMT00042274001|Omy500024679	0.8649	0.93	alpha cardiac muscle 1	Distant
GSONMT00079925001	Omy400056418	GSONMT00079925001|Omy400056418	0.8649	0.93	lymphocyte g0 g1 switch protein 2	Distant
GSONMT00027540001	Omy200104115	GSONMT00027540001|Omy200104115	0.8649	0.93	cardiac muscle myosin heavy chain 6 alpha	Distant
GSONMT00082351001	Omy100162939	GSONMT00082351001|Omy100162939	0.8649	0.93	myomesin-3	Distant
GSONMT00044307001	Omy400037659	GSONMT00044307001|Omy400037659	0.8649	0.93	ell-associated factor 2	Distant
GSONMT00022409001	Omy500024679	GSONMT00022409001|Omy500024679	0.8649	0.93	chaperone activity of bc1 complex- mitochondrial	Distant
GSONMT00076314001	Omy200072357	GSONMT00076314001|Omy200072357	0.8649	0.93	glycerol-3-phosphate dehydrogenase	Distant
GSONMT00045968001	Omy400056418	GSONMT00045968001|Omy400056418	0.8649	0.93	nadh-cytochrome b5 reductase 3-like	Distant
GSONMT00041053001	Omy500024679	GSONMT00041053001|Omy500024679	0.8649	0.93	adp atp translocase 2	Distant
GSONMT00070518001	Omy400045551	GSONMT00070518001|Omy400045551	0.8649	0.93	an1-type zinc finger protein 5	Distant
GSONMT00028604001	Omy100162939	GSONMT00028604001|Omy100162939	0.8649	0.93	zinc-binding protein a33-like isoform x1	Distant
GSONMT00054194001	Omy300072700	GSONMT00054194001|Omy300072700	0.8649	0.93	lipoprotein lipase	Distant
GSONMT00053897001	Omy300040271	GSONMT00053897001|Omy300040271	0.8649	0.93	sarcoplasmic endoplasmic reticulum calcium atpase 1-like	Distant
GSONMT00082364001	Omy100162939	GSONMT00082364001|Omy100162939	0.8649	0.93	glutamate-rich protein 1	Distant
GSONMT00004537001	Omy200170792	GSONMT00004537001|Omy200170792	0.8649	0.93	angiopoietin-related protein 7	Distant
GSONMT00066079001	Omy500090683	GSONMT00066079001|Omy500090683	0.8649	0.93	glutamate n-methyl d-aspartate-like 1a	Distant
GSONMT00007606001	Omy400175163	GSONMT00007606001|Omy400175163	0.8649	0.93	myosin light chain cardiac muscle-like	Distant
GSONMT00062737001	Omy100141206	GSONMT00062737001|Omy100141206	0.8649	0.93	matrix metalloproteinase 9	Distant
GSONMT00000215001	Omy500086794	GSONMT00000215001|Omy500086794	0.8649	0.93	importin subunit alpha-3	Distant
GSONMT00076211001	Omy300072700	GSONMT00076211001|Omy300072700	0.8649	0.93	perilipin-1	Distant
GSONMT00072046001	Omy200072357	GSONMT00072046001|Omy200072357	0.8649	0.93	---NA---	Distant
GSONMT00000215001	Omy400037659	GSONMT00000215001|Omy400037659	0.8649	0.93	importin subunit alpha-3	Distant
GSONMT00019517001	Omy100162939	GSONMT00019517001|Omy100162939	0.8649	0.93	myosin-binding protein cardiac-type-like isoform x4	Distant
GSONMT00006593001	Omy400087153	GSONMT00006593001|Omy400087153	0.8649	0.93	sodium- and chloride-dependent taurine transporter	Distant
GSONMT00065370001	Omy200170792	GSONMT00065370001|Omy200170792	0.8649	0.93	myosin-7b-like isoform x3	Distant
GSONMT00062720001	Omy500024679	GSONMT00062720001|Omy500024679	0.8649	0.93	myoglobin	Distant
GSONMT00003836001	Omy500024679	GSONMT00003836001|Omy500024679	0.8649	0.93	adp atp translocase 2	Distant
GSONMT00072046001	Omy200104115	GSONMT00072046001|Omy200104115	0.8649	0.93	---NA---	Distant
GSONMT00080107001	Omy200170792	GSONMT00080107001|Omy200170792	0.8649	0.93	protein wnt-2b-like	Distant
GSONMT00066005001	Omy400037659	GSONMT00066005001|Omy400037659	0.8649	0.93	26s proteasome non-atpase regulatory subunit 11	Distant
GSONMT00010163001	Omy500041161	GSONMT00010163001|Omy500041161	0.8649	0.93	keratin 8	Distant
GSONMT00045709001	Omy200170792	GSONMT00045709001|Omy200170792	0.8649	0.93	f-box only protein 40-like	Distant
GSONMT00071433001	Omy500024679	GSONMT00071433001|Omy500024679	0.8649	0.93	myosin regulatory light chain cardiac muscle isoform-like	Distant
GSONMT00067129001	Omy200042797	GSONMT00067129001|Omy200042797	0.8649	0.93	autophagy-related protein 9a-like isoform x1	Distant
GSONMT00073089001	Omy100162939	GSONMT00073089001|Omy100162939	0.8649	0.93	serine threonine-protein kinase tnni3k	Distant
GSONMT00044443001	Omy200104115	GSONMT00044443001|Omy200104115	0.8649	0.93	tropomyosin alpha-3 chain isoform x8	Distant
GSONMT00002192001	Omy200104115	GSONMT00002192001|Omy200104115	0.8649	0.93	lactate dehydrogenase b	Distant
GSONMT00055755001	Omy500024679	GSONMT00055755001|Omy500024679	0.8649	0.93	tumor necrosis factor receptor superfamily member 19-like isoform x1	Distant
GSONMT00025412001	Omy400040282	GSONMT00025412001|Omy400040282	0.8649	0.93	epithelial cadherin precursor	Distant
GSONMT00039796001	Omy500024679	GSONMT00039796001|Omy500024679	0.8649	0.93	myosin regulatory light chain cardiac muscle isoform-like	Distant
GSONMT00081507001	Omy500028417	GSONMT00081507001|Omy500028417	0.8649	0.93	heat shock protein 30	Distant
GSONMT00039796001	Omy200072357	GSONMT00039796001|Omy200072357	0.8649	0.93	myosin regulatory light chain cardiac muscle isoform-like	Distant
GSONMT00004537001	Omy100162939	GSONMT00004537001|Omy100162939	0.8649	0.93	angiopoietin-related protein 7	Distant
GSONMT00079879001	Omy100162939	GSONMT00079879001|Omy100162939	0.8649	0.93	alanine aminotransferase 2	Distant
GSONMT00030452001	Omy200170792	GSONMT00030452001|Omy200170792	0.8649	0.93	erythropoietin-like isoform x1	Distant
GSONMT00066079001	Omy400041266	GSONMT00066079001|Omy400041266	0.8649	0.93	glutamate n-methyl d-aspartate-like 1a	Distant
GSONMT00000215001	Omy500039348	GSONMT00000215001|Omy500039348	0.8649	0.93	importin subunit alpha-3	Distant
GSONMT00072043001	Omy200072357	GSONMT00072043001|Omy200072357	0.8649	0.93	myosin-binding protein cardiac-type-like isoform x4	Distant
GSONMT00034099001	Omy500024679	GSONMT00034099001|Omy500024679	0.8649	0.93	troponin slow skeletal muscle-like	Distant
GSONMT00068773001	Omy200072357	GSONMT00068773001|Omy200072357	0.8649	0.93	transforming acidic coiled-coil-containing protein 1-like isoform x4	Distant
GSONMT00062129001	Omy500086794	GSONMT00062129001|Omy500086794	0.8649	0.93	mid1-interacting protein 1-b-like	Distant
GSONMT00022409001	Omy200104115	GSONMT00022409001|Omy200104115	0.8649	0.93	chaperone activity of bc1 complex- mitochondrial	Distant
GSONMT00028996001	Omy400045551	GSONMT00028996001|Omy400045551	0.8649	0.93	importin subunit alpha-3-like	Distant
GSONMT00047423001	Omy200072357	GSONMT00047423001|Omy200072357	0.8649	0.93	myosin-binding protein cardiac-type-like isoform x1	Distant
GSONMT00059190001	Omy500039348	GSONMT00059190001|Omy500039348	0.8649	0.93	forkhead box protein p1-b-like	Distant
GSONMT00034100001	Omy200104115	GSONMT00034100001|Omy200104115	0.8649	0.93	troponin slow skeletal muscle-like	Distant
GSONMT00044442001	Omy500024679	GSONMT00044442001|Omy500024679	0.8649	0.93	tropomyosin alpha-3 chain- partial	Distant
GSONMT00066372001	Omy500046036	GSONMT00066372001|Omy500046036	0.8649	0.93	c-c motif chemokine 28 precursor	Distant
GSONMT00065375001	Omy200170792	GSONMT00065375001|Omy200170792	0.8649	0.93	myosin heavy partial	Distant
GSONMT00071260001	Omy200104115	GSONMT00071260001|Omy200104115	0.8649	0.93	phosphate carrier mitochondrial precursor	Distant
GSONMT00080107001	Omy500024679	GSONMT00080107001|Omy500024679	0.8649	0.93	protein wnt-2b-like	Distant
GSONMT00077269001	Omy200170792	GSONMT00077269001|Omy200170792	0.8649	0.93	troponin slow skeletal muscle-like isoform x1	Distant
GSONMT00072044001	Omy200072357	GSONMT00072044001|Omy200072357	0.8649	0.93	myosin-binding protein cardiac-type-like isoform x3	Distant
GSONMT00031390001	Omy500039348	GSONMT00031390001|Omy500039348	0.8649	0.93	ap-4 complex accessory subunit tepsin-like isoform x2	Distant
GSONMT00079643001	Omy400037659	GSONMT00079643001|Omy400037659	0.8649	0.93	solute carrier family 22 member 23-like	Distant
GSONMT00066079001	Omy400055567	GSONMT00066079001|Omy400055567	0.8649	0.93	glutamate n-methyl d-aspartate-like 1a	Distant
GSONMT00012738001	Omy400008885	GSONMT00012738001|Omy400008885	0.8649	0.93	tumor-associated calcium signal transducer 2 precursor	Distant
GSONMT00053898001	Omy300040271	GSONMT00053898001|Omy300040271	0.8649	0.93	sarcoplasmic endoplasmic reticulum calcium atpase 1-like	Distant
GSONMT00076050001	Omy100162939	GSONMT00076050001|Omy100162939	0.8649	0.93	arginase-1-like	Distant
GSONMT00060250001	Omy200072357	GSONMT00060250001|Omy200072357	0.8649	0.93	slow myosin heavy chain 1	Distant
GSONMT00031154001	Omy200104115	GSONMT00031154001|Omy200104115	0.8649	0.93	tropomyosin alpha-3 chain isoform x6	Distant
GSONMT00019199001	Omy500024679	GSONMT00019199001|Omy500024679	0.8649	0.93	novel slow skeletal troponin t family protein	Distant
GSONMT00038825001	Omy400056418	GSONMT00038825001|Omy400056418	0.8649	0.93	transmembrane protein 53-like	Distant
GSONMT00031390001	Omy500028417	GSONMT00031390001|Omy500028417	0.8649	0.93	ap-4 complex accessory subunit tepsin-like isoform x2	Distant
GSONMT00021544001	Omy500086794	GSONMT00021544001|Omy500086794	0.8649	0.93	eukaryotic translation initiation factor 4e-binding protein 3-like	Distant
GSONMT00042274001	Omy200170792	GSONMT00042274001|Omy200170792	0.8649	0.93	alpha cardiac muscle 1	Distant
GSONMT00019287001	Omy200104115	GSONMT00019287001|Omy200104115	0.8649	0.93	zinc-binding protein a33-like	Distant
GSONMT00059190001	Omy400045551	GSONMT00059190001|Omy400045551	0.8649	0.93	forkhead box protein p1-b-like	Distant
GSONMT00005090001	Omy100162939	GSONMT00005090001|Omy100162939	0.8464	0.92	troponin slow skeletal and cardiac muscles	Distant
GSONMT00028604001	Omy200170792	GSONMT00028604001|Omy200170792	0.8464	0.92	zinc-binding protein a33-like isoform x1	Distant
GSONMT00005090001	Omy200170792	GSONMT00005090001|Omy200170792	0.8464	0.92	troponin slow skeletal and cardiac muscles	Distant
GSONMT00066030001	Omy200104115	GSONMT00066030001|Omy200104115	0.8464	0.92	adp-ribosylation factor-like protein 4d	Distant
GSONMT00015971001	Omy100162939	GSONMT00015971001|Omy100162939	0.8464	0.92	troponin slow skeletal and cardiac muscles-like	Distant
GSONMT00080107001	Omy100162939	GSONMT00080107001|Omy100162939	0.8464	0.92	protein wnt-2b-like	Distant
GSONMT00017983001	Omy200072357	GSONMT00017983001|Omy200072357	0.8464	0.92	myosin-6- partial	Distant
GSONMT00029383001	Omy100162939	GSONMT00029383001|Omy100162939	0.8464	0.92	neuropilin-1a-like isoform x2	Distant
GSONMT00019621001	Omy400037659	GSONMT00019621001|Omy400037659	0.8464	0.92	nuclear protein localization protein 4 homolog	Distant
GSONMT00011010001	Omy200104115	GSONMT00011010001|Omy200104115	0.8464	0.92	tropomyosin alpha-3 chain	Distant
GSONMT00071433001	Omy200170792	GSONMT00071433001|Omy200170792	0.8464	0.92	myosin regulatory light chain cardiac muscle isoform-like	Distant
GSONMT00024072001	Omy200104115	GSONMT00024072001|Omy200104115	0.8464	0.92	glyceraldehyde-3-phosphate dehydrogenase	Distant
GSONMT00021057001	Omy200104115	GSONMT00021057001|Omy200104115	0.8464	0.92	tropomyosin alpha-3 chain-like isoform 6	Distant
GSONMT00071433001	Omy200104115	GSONMT00071433001|Omy200104115	0.8464	0.92	myosin regulatory light chain cardiac muscle isoform-like	Distant
GSONMT00072044001	Omy200104115	GSONMT00072044001|Omy200104115	0.8464	0.92	myosin-binding protein cardiac-type-like isoform x3	Distant
GSONMT00069336001	Omy500024679	GSONMT00069336001|Omy500024679	0.8464	0.92	tumor necrosis factor receptor superfamily member 19-like isoform x2	Distant
GSONMT00034100001	Omy100162939	GSONMT00034100001|Omy100162939	0.8464	0.92	troponin slow skeletal muscle-like	Distant
GSONMT00041053001	Omy100162939	GSONMT00041053001|Omy100162939	0.8464	0.92	adp atp translocase 2	Distant
GSONMT00067106001	Omy100162939	GSONMT00067106001|Omy100162939	0.8464	0.92	myosin light chain 3-like	Distant
GSONMT00039796001	Omy400175163	GSONMT00039796001|Omy400175163	0.8464	0.92	myosin regulatory light chain cardiac muscle isoform-like	Distant
GSONMT00005460001	Omy200104115	GSONMT00005460001|Omy200104115	0.8464	0.92	monocarboxylate transporter 1-like	Distant
GSONMT00072045001	Omy500024679	GSONMT00072045001|Omy500024679	0.8464	0.92	myosin-binding protein cardiac-type-like isoform x4	Distant
GSONMT00041053001	Omy400175163	GSONMT00041053001|Omy400175163	0.8464	0.92	adp atp translocase 2	Distant
GSONMT00044038001	Omy200104115	GSONMT00044038001|Omy200104115	0.8464	0.92	kinase d-interacting substrate of 220 kda-like isoform x2	Distant
GSONMT00041053001	Omy200104115	GSONMT00041053001|Omy200104115	0.8464	0.92	adp atp translocase 2	Distant
GSONMT00081507001	Omy400041266	GSONMT00081507001|Omy400041266	0.8464	0.92	heat shock protein 30	Distant
GSONMT00053897001	Omy500024679	GSONMT00053897001|Omy500024679	0.8464	0.92	sarcoplasmic endoplasmic reticulum calcium atpase 1-like	Distant
GSONMT00032029001	Omy200104115	GSONMT00032029001|Omy200104115	0.8464	0.92	pdz and lim domain protein 5-like isoform x1	Distant
GSONMT00029410001	Omy400037659	GSONMT00029410001|Omy400037659	0.8464	0.92	protein phosphatase slingshot homolog 2-like isoform x2	Distant
GSONMT00052908001	Omy500086794	GSONMT00052908001|Omy500086794	0.8464	0.92	ras-related protein rab-11a	Distant
GSONMT00002192001	Omy500024679	GSONMT00002192001|Omy500024679	0.8464	0.92	lactate dehydrogenase b	Distant
GSONMT00076050001	Omy500024679	GSONMT00076050001|Omy500024679	0.8464	0.92	arginase-1-like	Distant
GSONMT00067576001	Omy100141206	GSONMT00067576001|Omy100141206	0.8464	0.92	collagenase 3-like	Distant
GSONMT00031199001	Omy400058456	GSONMT00031199001|Omy400058456	0.8464	0.92	cartilage intermediate layer protein 1-like	Distant
GSONMT00065372001	Omy500024679	GSONMT00065372001|Omy500024679	0.8464	0.92	myosin heavy fast skeletal muscle- partial	Distant
GSONMT00031155001	Omy400175163	GSONMT00031155001|Omy400175163	0.8464	0.92	tropomyosin alpha-3 chain	Distant
GSONMT00040665001	Omy400056418	GSONMT00040665001|Omy400056418	0.8464	0.92	keratin 8	Distant
GSONMT00011010001	Omy300040271	GSONMT00011010001|Omy300040271	0.8464	0.92	tropomyosin alpha-3 chain	Distant
GSONMT00044442001	Omy200104115	GSONMT00044442001|Omy200104115	0.8464	0.92	tropomyosin alpha-3 chain- partial	Distant
GSONMT00031154001	Omy400175163	GSONMT00031154001|Omy400175163	0.8464	0.92	tropomyosin alpha-3 chain isoform x6	Distant
GSONMT00079643001	Omy500086794	GSONMT00079643001|Omy500086794	0.8464	0.92	solute carrier family 22 member 23-like	Distant
GSONMT00026836001	Omy200170792	GSONMT00026836001|Omy200170792	0.8464	0.92	cardiac calsequestrin	Distant
GSONMT00019287001	Omy100162939	GSONMT00019287001|Omy100162939	0.8464	0.92	zinc-binding protein a33-like	Distant
GSONMT00081507001	Omy500039348	GSONMT00081507001|Omy500039348	0.8464	0.92	heat shock protein 30	Distant
GSONMT00034099001	Omy200170792	GSONMT00034099001|Omy200170792	0.8464	0.92	troponin slow skeletal muscle-like	Distant
GSONMT00028411001	Omy500024679	GSONMT00028411001|Omy500024679	0.8464	0.92	fatty acid-binding intestinal	Distant
GSONMT00042044001	Omy200104115	GSONMT00042044001|Omy200104115	0.8464	0.92	calsequestrin-2-like	Distant
GSONMT00034100001	Omy200170792	GSONMT00034100001|Omy200170792	0.8464	0.92	troponin slow skeletal muscle-like	Distant
GSONMT00002188001	Omy300040271	GSONMT00002188001|Omy300040271	0.8464	0.92	phosphate carrier mitochondrial precursor	Distant
GSONMT00064172001	Omy500024679	GSONMT00064172001|Omy500024679	0.8464	0.92	alanine aminotransferase 2	Distant
GSONMT00076050001	Omy200170792	GSONMT00076050001|Omy200170792	0.8464	0.92	arginase-1-like	Distant
GSONMT00002192001	Omy100162939	GSONMT00002192001|Omy100162939	0.8464	0.92	lactate dehydrogenase b	Distant
GSONMT00028984001	Omy300072700	GSONMT00028984001|Omy300072700	0.8464	0.92	transferrin	Distant
GSONMT00019517001	Omy200072357	GSONMT00019517001|Omy200072357	0.8464	0.92	myosin-binding protein cardiac-type-like isoform x4	Distant
GSONMT00019517001	Omy200170792	GSONMT00019517001|Omy200170792	0.8464	0.92	myosin-binding protein cardiac-type-like isoform x4	Distant
GSONMT00082364001	Omy200170792	GSONMT00082364001|Omy200170792	0.8464	0.92	glutamate-rich protein 1	Distant
GSONMT00063053001	Omy200104115	GSONMT00063053001|Omy200104115	0.8464	0.92	thrombospondin-4	Distant
GSONMT00029383001	Omy200072357	GSONMT00029383001|Omy200072357	0.8464	0.92	neuropilin-1a-like isoform x2	Distant
GSONMT00065370001	Omy100162939	GSONMT00065370001|Omy100162939	0.8464	0.92	myosin-7b-like isoform x3	Distant
GSONMT00040360001	Omy200170792	GSONMT00040360001|Omy200170792	0.8464	0.92	four and a half lim domains protein 1	Distant
GSONMT00057906001	Omy100162939	GSONMT00057906001|Omy100162939	0.8464	0.92	dihydrolipoyllysine-residue succinyltransferase component of 2-oxoglutarate dehydrogenase mitochondrial-like isoform x1	Distant
GSONMT00066079001	Omy500086794	GSONMT00066079001|Omy500086794	0.8464	0.92	glutamate n-methyl d-aspartate-like 1a	Distant
GSONMT00071309001	Omy500086794	GSONMT00071309001|Omy500086794	0.8464	0.92	ras-related and estrogen-regulated growth inhibitor isoform x1	Distant
GSONMT00015971001	Omy200104115	GSONMT00015971001|Omy200104115	0.8464	0.92	troponin slow skeletal and cardiac muscles-like	Distant
GSONMT00010163001	Omy300072700	GSONMT00010163001|Omy300072700	0.8464	0.92	keratin 8	Distant
GSONMT00040665001	Omy500041161	GSONMT00040665001|Omy500041161	0.8464	0.92	keratin 8	Distant
GSONMT00028604001	Omy500024679	GSONMT00028604001|Omy500024679	0.8464	0.92	zinc-binding protein a33-like isoform x1	Distant
GSONMT00014505001	Omy400056418	GSONMT00014505001|Omy400056418	0.8464	0.92	glypican-1-like	Distant
GSONMT00010164001	Omy500041161	GSONMT00010164001|Omy500041161	0.8464	0.92	type i cytoskeletal 18-like	Distant
GSONMT00048928001	Omy500024679	GSONMT00048928001|Omy500024679	0.8464	0.92	glycogen muscle form-like isoform x1	Distant
GSONMT00014505001	Omy500041161	GSONMT00014505001|Omy500041161	0.8464	0.92	glypican-1-like	Distant
GSONMT00044307001	Omy500086794	GSONMT00044307001|Omy500086794	0.8464	0.92	ell-associated factor 2	Distant
GSONMT00075410001	Omy400056418	GSONMT00075410001|Omy400056418	0.8464	0.92	type i cytoskeletal 13-like	Distant
GSONMT00011012001	Omy300040271	GSONMT00011012001|Omy300040271	0.8464	0.92	slow myotomal muscle tropomyosin	Distant
GSONMT00061645001	Omy400037659	GSONMT00061645001|Omy400037659	0.8464	0.92	kinesin-like protein kif24	Distant
GSONMT00031390001	Omy400037659	GSONMT00031390001|Omy400037659	0.8464	0.92	ap-4 complex accessory subunit tepsin-like isoform x2	Distant
GSONMT00032029001	Omy500024679	GSONMT00032029001|Omy500024679	0.8464	0.92	pdz and lim domain protein 5-like isoform x1	Distant
GSONMT00038825001	Omy500041161	GSONMT00038825001|Omy500041161	0.8464	0.92	transmembrane protein 53-like	Distant
GSONMT00010164001	Omy400040794	GSONMT00010164001|Omy400040794	0.8464	0.92	type i cytoskeletal 18-like	Distant
GSONMT00019204001	Omy100162939	GSONMT00019204001|Omy100162939	0.8464	0.92	troponin slow skeletal muscle-like	Distant
GSONMT00071309001	Omy500028417	GSONMT00071309001|Omy500028417	0.8464	0.92	ras-related and estrogen-regulated growth inhibitor isoform x1	Distant
GSONMT00079925001	Omy500025458	GSONMT00079925001|Omy500025458	0.8464	0.92	lymphocyte g0 g1 switch protein 2	Distant
GSONMT00017983001	Omy200170792	GSONMT00017983001|Omy200170792	0.8464	0.92	myosin-6- partial	Distant
GSONMT00000701001	Omy400037659	GSONMT00000701001|Omy400037659	0.8464	0.92	5 -amp-activated protein kinase subunit gamma-2- partial	Distant
GSONMT00065372001	Omy200170792	GSONMT00065372001|Omy200170792	0.8464	0.92	myosin heavy fast skeletal muscle- partial	Distant
GSONMT00071258001	Omy400175163	GSONMT00071258001|Omy400175163	0.8464	0.92	lactate dehydrogenase b	Distant
GSONMT00069267001	Omy400037659	GSONMT00069267001|Omy400037659	0.8464	0.92	autophagy-related protein 9a-like isoform x1	Distant
GSONMT00065369001	Omy200170792	GSONMT00065369001|Omy200170792	0.8464	0.92	myosin- partial	Distant
GSONMT00048892001	Omy200072357	GSONMT00048892001|Omy200072357	0.8464	0.92	myosin-binding protein cardiac-type-like isoform x3	Distant
GSONMT00072047001	Omy100162939	GSONMT00072047001|Omy100162939	0.8464	0.92	myosin-binding protein cardiac-type-like isoform x3	Distant
GSONMT00009298001	Omy500024679	GSONMT00009298001|Omy500024679	0.8464	0.92	m- striated muscle-like isoform x1	Distant
GSONMT00062972001	Omy400175163	GSONMT00062972001|Omy400175163	0.8464	0.92	nadh dehydrogenase	Distant
GSONMT00082351001	Omy200072357	GSONMT00082351001|Omy200072357	0.8464	0.92	myomesin-3	Distant
GSONMT00077489001	Omy200170792	GSONMT00077489001|Omy200170792	0.8464	0.92	alpha-actinin-2 isoform x1	Distant
GSONMT00072047001	Omy500024679	GSONMT00072047001|Omy500024679	0.8464	0.92	myosin-binding protein cardiac-type-like isoform x3	Distant
GSONMT00004537001	Omy500024679	GSONMT00004537001|Omy500024679	0.8464	0.92	angiopoietin-related protein 7	Distant
GSONMT00015971001	Omy500024679	GSONMT00015971001|Omy500024679	0.8464	0.92	troponin slow skeletal and cardiac muscles-like	Distant
GSONMT00065371001	Omy200170792	GSONMT00065371001|Omy200170792	0.8464	0.92	myosin-7- partial	Distant
GSONMT00047704001	Omy500024679	GSONMT00047704001|Omy500024679	0.8464	0.92	acidic leucine-rich nuclear phosphoprotein 32 family member e	Distant
GSONMT00074639001	Omy500086794	GSONMT00074639001|Omy500086794	0.8464	0.92	ubiquitin carboxyl-terminal hydrolase 25-like isoform x2	Distant
GSONMT00017980001	Omy300040271	GSONMT00017980001|Omy300040271	0.8464	0.92	myosin heavy chain	Distant
GSONMT00062720001	Omy400175163	GSONMT00062720001|Omy400175163	0.8464	0.92	myoglobin	Distant
GSONMT00082364001	Omy500024679	GSONMT00082364001|Omy500024679	0.8464	0.92	glutamate-rich protein 1	Distant
GSONMT00066372001	Omy400008885	GSONMT00066372001|Omy400008885	0.8464	0.92	c-c motif chemokine 28 precursor	Distant
GSONMT00044443001	Omy500024679	GSONMT00044443001|Omy500024679	0.8464	0.92	tropomyosin alpha-3 chain isoform x8	Distant
GSONMT00014505001	Omy300072700	GSONMT00014505001|Omy300072700	0.8464	0.92	glypican-1-like	Distant
GSONMT00073224001	Omy500041293	GSONMT00073224001|Omy500041293	0.8464	0.92	low quality protein: titin	Distant
GSONMT00017975001	Omy500041368	GSONMT00017975001|Omy500041368	0.8464	0.92	myosin-6-like isoform x1	Distant
GSONMT00021544001	Omy400045551	GSONMT00021544001|Omy400045551	0.8464	0.92	eukaryotic translation initiation factor 4e-binding protein 3-like	Distant
GSONMT00082352001	Omy100162939	GSONMT00082352001|Omy100162939	0.8464	0.92	myomesin-3	Distant
GSONMT00019287001	Omy500024679	GSONMT00019287001|Omy500024679	0.8464	0.92	zinc-binding protein a33-like	Distant
GSONMT00019621001	Omy500086794	GSONMT00019621001|Omy500086794	0.8464	0.92	nuclear protein localization protein 4 homolog	Distant
GSONMT00065375001	Omy400175163	GSONMT00065375001|Omy400175163	0.8464	0.92	myosin heavy partial	Distant
GSONMT00044443001	Omy200072357	GSONMT00044443001|Omy200072357	0.8464	0.92	tropomyosin alpha-3 chain isoform x8	Distant
GSONMT00072045001	Omy100162939	GSONMT00072045001|Omy100162939	0.8464	0.92	myosin-binding protein cardiac-type-like isoform x4	Distant
GSONMT00078333001	Omy500024679	GSONMT00078333001|Omy500024679	0.8464	0.92	cytochrome c oxidase subunit vib isoform 1	Distant
GSONMT00017074001	Omy400030742	GSONMT00017074001|Omy400030742	0.8464	0.92	gamma-crystallin n-b-like	Distant
GSONMT00059190001	Omy500028417	GSONMT00059190001|Omy500028417	0.8464	0.92	forkhead box protein p1-b-like	Distant
GSONMT00029410001	Omy500086794	GSONMT00029410001|Omy500086794	0.8464	0.92	protein phosphatase slingshot homolog 2-like isoform x2	Distant
GSONMT00053897001	Omy200170792	GSONMT00053897001|Omy200170792	0.8464	0.92	sarcoplasmic endoplasmic reticulum calcium atpase 1-like	Distant
GSONMT00019621001	Omy500039348	GSONMT00019621001|Omy500039348	0.8464	0.92	nuclear protein localization protein 4 homolog	Distant
GSONMT00044307001	Omy500039348	GSONMT00044307001|Omy500039348	0.8464	0.92	ell-associated factor 2	Distant
GSONMT00078333001	Omy400175163	GSONMT00078333001|Omy400175163	0.8464	0.92	cytochrome c oxidase subunit vib isoform 1	Distant
GSONMT00023611001	Omy500024679	GSONMT00023611001|Omy500024679	0.8464	0.92	sun domain-containing ossification factor-like isoform x1	Distant
GSONMT00027460001	Omy100162939	GSONMT00027460001|Omy100162939	0.8464	0.92	sodium- and chloride-dependent taurine transporter-like isoform x2	Distant
GSONMT00044442001	Omy400175163	GSONMT00044442001|Omy400175163	0.8464	0.92	tropomyosin alpha-3 chain- partial	Distant
GSONMT00020447001	Omy400040282	GSONMT00020447001|Omy400040282	0.8464	0.92	c-c motif chemokine 28 precursor	Distant
GSONMT00045426001	Omy500041368	GSONMT00045426001|Omy500041368	0.8464	0.92	poly -binding protein 4-like isoform x1	Distant
GSONMT00065101001	Omy500024679	GSONMT00065101001|Omy500024679	0.8464	0.92	creatine kinase m-type	Distant
GSONMT00016234001	Omy200104115	GSONMT00016234001|Omy200104115	0.8464	0.92	spondin-2-like isoform x1	Distant
GSONMT00082352001	Omy200104115	GSONMT00082352001|Omy200104115	0.8464	0.92	myomesin-3	Distant
GSONMT00002192001	Omy400175163	GSONMT00002192001|Omy400175163	0.8464	0.92	lactate dehydrogenase b	Distant
GSONMT00049715001	Omy400001433	GSONMT00049715001|Omy400001433	0.8464	0.92	monocarboxylate transporter 10-like	Distant
GSONMT00029383001	Omy200104115	GSONMT00029383001|Omy200104115	0.8464	0.92	neuropilin-1a-like isoform x2	Distant
GSONMT00037099001	Omy200179526	GSONMT00037099001|Omy200179526	0.8464	0.92	fibrinogen-like protein 1-like	Distant
GSONMT00072043001	Omy200170792	GSONMT00072043001|Omy200170792	0.8464	0.92	myosin-binding protein cardiac-type-like isoform x4	Distant
GSONMT00077489001	Omy500024679	GSONMT00077489001|Omy500024679	0.8464	0.92	alpha-actinin-2 isoform x1	Distant
GSONMT00037099001	Omy500005729	GSONMT00037099001|Omy500005729	0.8281	0.91	fibrinogen-like protein 1-like	Distant
GSONMT00007332001	Omy200072357	GSONMT00007332001|Omy200072357	0.8281	0.91	adp atp translocase 2	Distant
GSONMT00062972001	Omy200170792	GSONMT00062972001|Omy200170792	0.8281	0.91	nadh dehydrogenase	Distant
GSONMT00077232001	Omy200170792	GSONMT00077232001|Omy200170792	0.8281	0.91	alpha cardiac muscle 1	Distant
GSONMT00019199001	Omy100162939	GSONMT00019199001|Omy100162939	0.8281	0.91	novel slow skeletal troponin t family protein	Distant
GSONMT00043844001	Omy500024679	GSONMT00043844001|Omy500024679	0.8281	0.91	novel slow skeletal troponin t family protein	Distant
GSONMT00068773001	Omy500024679	GSONMT00068773001|Omy500024679	0.8281	0.91	transforming acidic coiled-coil-containing protein 1-like isoform x4	Distant
GSONMT00025146001	Omy400040794	GSONMT00025146001|Omy400040794	0.8281	0.91	tyrosine-protein kinase abl1-like	Distant
GSONMT00053898001	Omy200170792	GSONMT00053898001|Omy200170792	0.8281	0.91	sarcoplasmic endoplasmic reticulum calcium atpase 1-like	Distant
GSONMT00045968001	Omy500025458	GSONMT00045968001|Omy500025458	0.8281	0.91	nadh-cytochrome b5 reductase 3-like	Distant
GSONMT00048892001	Omy100162939	GSONMT00048892001|Omy100162939	0.8281	0.91	myosin-binding protein cardiac-type-like isoform x3	Distant
GSONMT00026836001	Omy500024679	GSONMT00026836001|Omy500024679	0.8281	0.91	cardiac calsequestrin	Distant
GSONMT00072160001	Omy500024679	GSONMT00072160001|Omy500024679	0.8281	0.91	cardiac phospholamban	Distant
GSONMT00029410001	Omy100132290	GSONMT00029410001|Omy100132290	0.8281	0.91	protein phosphatase slingshot homolog 2-like isoform x2	Distant
GSONMT00010164001	Omy300072700	GSONMT00010164001|Omy300072700	0.8281	0.91	type i cytoskeletal 18-like	Distant
GSONMT00064603001	Omy300072700	GSONMT00064603001|Omy300072700	0.8281	0.91	adipocyte plasma membrane-associated protein	Distant
GSONMT00027540001	Omy200072357	GSONMT00027540001|Omy200072357	0.8281	0.91	cardiac muscle myosin heavy chain 6 alpha	Distant
[truncated: 2,966 more rows]

## Sheet: S10
Table S10. List of miRNAs predicted to have binding site(s) on co-expressed pairs of DE lncRNA-mRNA
[truncated: 180 more rows]

[truncated: 2 more sheets: S11, S12]
